# Supplementary material for: The LRR receptor-like kinase ALR1 is a plant aluminum ion sensor
Source: Cell Res. 2024 Jan 10;34(4):281–94. doi: 10.1038/s41422-023-00915-y (PMC10978910; doi:10.1038/s41422-023-00915-y)
Supplement: Supplementary file 16 — source data [file 41422_2023_915_MOESM16_ESM.zip]

Archive with 20 entries (20 files):
- Fig. 1.xlsx
- Fig. 2.xlsx
- Fig. 3.xlsx
- Fig. 4.xlsx
- Fig. 5.xlsx
- Fig. 6.xlsx
- Fig. S1.xlsx
- Fig. S10.xlsx
- Fig. S11.xlsx
- Fig. S12.xlsx
- Fig. S13.xlsx
- Fig. S2.xlsx
- Fig. S3.xlsx
- Fig. S4.xlsx
- Fig. S5.xlsx
- Fig. S6.xlsx
- Fig. S7.xlsx
- Fig. S8.xlsx
- Fig. S9.xlsx
- uncropped gels.zip
