# Supplementary material for: The LRR receptor-like kinase ALR1 is a plant aluminum ion sensor
Source: Cell Res. 2024 Jan 10;34(4):281–94. doi: 10.1038/s41422-023-00915-y (PMC10978910; doi:10.1038/s41422-023-00915-y)
Supplement: Supplementary file 16 — source data [file 41422_2023_915_MOESM16_ESM.zip › Fig. 1.xlsx]

## Sheet: Fig. 1b
	Relative root growth %
	- Al							+ Al
	WT	alr1-1	ALR1/alr1-1#1	ALR1/alr1-1#2	ALR1ox1	ALR1ox2	almt1	WT	alr1-1	ALR1/alr1-1#1	ALR1/alr1-1#2	ALR1ox1	ALR1ox2	almt1
	101.075	99.7076	98.8018	102.674	103.316	106.777	97.597	79.8059	26.8631	82.4373	75.7644	95.2484	92.3329	18.9924
	100.329	103.196	98.8018	110.052	111.144	104.181	102.27	79.2462	26.5143	81.7279	75.0077	91.9219	88.2339	21.876
	98.1365	107.453	98.7545	106.978	109.853	109.373	102.27	76.914	16.6761	90.052	74.251	87.29	83.6278	22.6715
	102.241	98.8703	95.4911	97.0938	98.6932	98.3289	93.0229	79.8992	39.4225	84.1873	82.7638	88.6796	87.6845	31.3225
	91.0934	100.126	93.4574	91.0875	91.031	93.6721	97.6964	75.0017	11.0244	74.1605	89.4795	76.9735	89.6284	18.8929
	101.355	115.058	101.64	97.283	96.9859	93.8369	102.618	69.6377	8.1636	73.924	69.9473	79.5421	76.6131	12.3301
	104.247	109.057	88.6331	86.6892	99.1929	81.9682	98.1936	78.3133	10.9546	76.0523	83.6151	70.0678	87.6845	13.3742
	98.2298	91.1951	104.714	96.2898	102.524	98.741	93.0229	77.054	30.7007	73.0727	67.9609	74.2365	78.0921	15.4624
	113.389	99.9867	103.815	94.3981	98.5266	105.088	94.2658	83.2108	23.0953	69.8565	75.6225	75.3734	81.4304	28.6874
	102.241	105.987	109.869	96.1952	106.897	93.7957	103.812	74.2087	23.7233	75.2956	71.3661	71.7521	82.0643	24.6603
	106.346	98.4517	101.025	96.0533	103.107	101.09	98.3924	79.8992	35.4454	84.0454	69.9946	70.3626	79.3598	17.302
	97.2969	100.056	104.808	95.8169	98.9431	107.354	99.7348	65.813	22.886	67.4917	75.1969	84.6372	79.4021	16.4567
	97.2037	95.7305	98.5653	101.35	107.938	83.7403	100.729	70.1975	36.2129	72.8835	83.0949	86.6163	77.0356	13.5234
	94.1252	92.4511	99.8896	102.816	103.191	100.307	85.2668	70.2441	23.0953	70.9916	74.8185	87.5006	79.5288	13.8217
	94.3584	93.9163	110.862	104.235	104.19	94.6199	94.1167	68.5183	26.3049	78.1334	72.6903	79.2474	80.4162	23.8648
	101.262	98.4517	99.6532	97.9924	99.3179	112.835	117.683	74.1155	20.9323	88.2075	71.9336	88.3427	81.3459	26.301
	93.1457	101.731	87.4034	108.87	93.238	95.6502	98.2433	77.4271	20.9323	78.3226	72.8795	78.0683	83.6278	29.6818
	108.351	96.9864	92.4168	95.675	106.689	110.074	93.9178	75.5614	20.095	64.7485	70.6094	78.9947		33.5101
	100.282	94.4745	94.5452	117.099	94.987	109.002	114.451	70.1508	19.4671	79.4577	74.9604	82.8266
	97.2503	99.9169	108.072	101.35	89.7817	99.5652	109.082		12.4198	79.4577	85.7433
	98.0432	97.1957	108.781	100	80.4537	100	103.613		24.0722	79.4577	72.2647
	Root length was measured with ImageJ software

## Sheet: Fig. 1c-e
	Al content in root (μg g-1 FW)				Al content in root sap (μg ml-1)				Al content in root cell wall (μg g-1 FW)
	WT	alr1-1	ALR1ox1		WT	alr1-1	ALR1ox1		WT	alr1-1	ALR1ox1
	403.257	789.384	350.527		41.313	70.943	46.2998		330.525	420.926	303.103
	356.316	587.09	400.336		50.029	59.932	38		400.132	580.724	320.824
	340.151	478.503	280.577		51.033	81.308	43.8565		290.322	450.354	255.588
	360.692	428.144	320.137		49.313	80.619	41.8393		352.628	502.865	226.934
	405.405	399.713	312.817		63.143	54.958	37.2863		365.462	390.587	236.29
	467.347	617.551	250.691		54.721	72.857	33.4923		328.534	482.384	246.859
	452.063	440	330.581		38.552	73.333	40.9426		310.363	443.166	266.658
	338.414	610.233	236.628		60.137	60.244	42.2246		330.858	408.552	282.538
	420.622	580.635	258.482

## Sheet: Fig. 1f
	ALMT1 expression
	- Al						+ Al
	WT	ALR1ox1	alr1-1	stop1	ALR1ox1/stop1	alr1-1/stop1	WT	ALR1ox1	alr1-1	stop1	ALR1ox1/stop1	alr1-1/stop1
	0.93644	1.53183	0.564583	0.041099	0.038082	0.024101	7.97375	22.3366	4.19658	0.069601	0.054608	0.050951
	1.04627	1.42925	0.455416	0.037819	0.036028	0.022801	10.4824	20.0462	2.02126	0.064046	0.048876	0.049216
	1.03187	1.40957	0.449146	0.037298	0.037041	0.023442	9.22314	18.6098	1.97967	0.065847	0.048203	0.046885

## Sheet: Fig. 1g
	Malate secretion (nM g-1 root FW 24h-1)
	- Al						+ Al
	WT	ALR1ox1	alr1-1	stop1	ALR1ox1/stop1	alr1-1/stop1	WT	ALR1ox1	alr1-1	stop1	ALR1ox1/stop1	alr1-1/stop1
	14.23	20.15	11.45	6.48	5.38	6.13	32.64	55.14	15.36	10.17	9.31	9.63
	13.53	16.56	15.62	9.48	8.77	7.42	36.74	50.32	13.48	10.53	8.63	8.06
	18.16	17.24	12.33	8.17	7.64	8.66	34.82	52.68	16.24	8.25	7.15	6.92
	16.38	18.64	14.52	8.92	8.33	6.78	37.55	54.59	12.16	7.55	8.46	11.32

## Sheet: Fig. 1j
		Relative fluorescence intensity (%)
		WT	alr1-1	ALR1ox1
		102.459	46.0305	162.557
		87.1513	44.3286	161.64
		99.1957	59.1609	195.945
		107.524	34.3809	174.911
		99.1454	39.3434	171.718
		140.47	30.5697	190.588
		102.818	40.344	201.189
		120.127	41.1962	187.335
		87.9482	45.7942	181.231
		82.855	28.6415	178.3
		78.1337	40.0046	147.041
		110.473	43.0691	165.7
		92.3803	39.9342	146.365
		128.74	42.9359	135.6
		77.822	51.526	158.671
		114.843	48.2328	150.581
		91.8423	40.3088	158.07
		91.2792	36.7867	162.61
		87.0331	53.4567	145.239
		97.7602	42.9032	184.303
