# Supplementary material for: The LRR receptor-like kinase ALR1 is a plant aluminum ion sensor
Source: Cell Res. 2024 Jan 10;34(4):281–94. doi: 10.1038/s41422-023-00915-y (PMC10978910; doi:10.1038/s41422-023-00915-y)
Supplement: Supplementary file 16 — source data [file 41422_2023_915_MOESM16_ESM.zip › Fig. 2.xlsx]

## Sheet: Fig. 2b
	Relative root growth %
	- Al				+ Al
	WT	rbohD-1	rbohD-2	RbohD/rbohD-1	WT	rbohD-1	rbohD-2	RbohD/rbohD-1
	95.71	95.2	101.87	103.96	82.67	21.21	24.38	76.59
	100.93	99.24	101.87	112.08	80.28	23.84	25.37	67.42
	96.66	106.16	106.93	107.51	79.9	14.67	25.59	71.7
	100.93	95.2	103.89	100.41	80.75	26.06	29.76	75.25
	89.55	95.78	100.35	92.81	85.71	13.86	24.75	79.23
	95.71	115.97	107.44	97.37	88.12	13.43	21.23	70.83
	96.66	93.47	100.85	96.36	82.35	20.99	24.12	80
	94.29	109.05	107.95	97.37	85.93	13.23	21.6	89.06
	94.77	109.05	95.78	97.88	85.5	16.93	26.46	83.42
	93.82	101.55	105.41	101.94	91.92	19.32	22.6	70.65
	106.14	88.28	95.78	105.99	82.14	20.26	26.98	69.38
	109.46	114.24	90.21	103.46	74.46	18.18	24.16	71.08
	109.93	113.09	92.24	100.41	72.41	13.78	26.92	82.32
	108.03	92.89	90.72	100.92	57.89	19.88	29.05	84.42
	89.55	88.85	97.81	97.37	86.24	26.62	25.91	75.52
	113.25	98.66	102.37	101.43	70.29	23.39	26.24	75.5
	112.77	94.05	99.84	82.16	75.21	25.15	28.43	98.15
	107.56	100.39	98.32	103.46	76.21	20.11	26.8	76.47
	89.08	96.93	102.88	102.44	87.23	22.62	23.15	73.76
	95.24	95.2	98.32	95.85	98.51	21.21	26.29	77.78
	94.29	96.35	102.37	90.78	92.46	17.37	26.73	87.15
	105.66	100.39	96.8	108.02	81.17	24.14	27.75	75.12
	Root length was measured with ImageJ software

## Sheet: Fig. 2d
		Relative fluorescence intensity (%)
		WT	rbohD-1
		106.206	63.2007
		98.3395	33.2508
		129.784	40.2867
		62.5927	49.5198
		94.6861	36.1428
		94.3055	33.7566
		111.091	33.3223
		77.2113	32.0449
		102.455	29.8069
		103.82	29.9448
		136.212	56.2057
		104.348	28.7671
		132.096	44.939
		92.931	29.1784
		119.856	35.2563
		99.1315	34.8705
		85.5859	24.9655
		70.6505	25.3232
		88.4601	36.4417
		90.2382	35.2997

## Sheet: Fig. 2f
	Relative fluorescence intensity (%)
	Mock	Al	Al+DPI	Al+imdazole	Al+NAC	MV	H2O2
	22.0344	102.526	30.3714	17.7037	35.8589	93.9779	73.467
	11.5109	92.2005	26.0407	34.9278	26.2805	83.8494	70.0532
	20.2711	95.1911	19.1426	26.6896	27.7053	99.7757	84.9779
	11.116	78.0939	34.7304	24.4044	24.6301	114.658	67.1754
	14.4451	106.18	22.1896	31.909	29.7366	78.4043	78.0657
	17.6755	102.315	18.6489	14.6144	23.6003	59.3322	94.2036
	13.7257	110.793	27.3949	19.0156	25.9843	100.382	101.61
	15.2915	85.0908	22.0768	26.21	31.8244	80.0265	72.8181
	16.4483	68.6143	27.4091	31.1191	33.2633	82.6362	88.4199
	22.1896	92.3415	32.1347	23.9247	26.873	85.655	83.7506
	16.6598	112.994	27.7194	30.0893	19.5517	90.5077	76.1472
	13.5705	110.849	35.7742	26.9153	17.1818	88.9983	79.1096
	19.3542	126.07	31.909	22.8244	40.8667	93.3008	73.7209
	13.8526	104.981	23.3464	23.7272	25.5047	71.1394	78.6018
	22.7962	94.0061	32.699	30.9357	34.6457	102.343	82.4387
	21.4984	116.266	26.6473	24.9968	23.6567	96.6017	72.3102
	18.8464	82.9184	29.0031	34.8996	30.7664	74.3134	68.6143
	17.9577	100.636	18	22.0344	34.0391	68.8823	85.7961
	21.4984	116.139	15.4044	26.7742	33.0658	80.1112	81.9027
	25.7868	101.793	25.8432	31.0768	28.3119	90.1127	73.5798

## Sheet: Fig. 2h
	ROS production (relative fluorescence intensity %)
	WT	WT+DPI	alr1-1	rbohD-1
	124.608	17.53	36.6737	19.1912
	115.464	21.2954	51.4825	23.1307
	104.958	27.1493	53.2544	24.9502
	67.4145	16.4225	45.3122	32.1489
	88.172	21.4695	29.6807	29.7756
	100.655	32.0539	32.1489	38.8729
	111.445	29.7756	34.0632	16.7389
	87.6816	25.9944	26.4532	31.2629
	84.1218	24.3015	20.8208	42.3377
	102.253	27.181	28.9846	35.3922
	115.907	35.3922	32.6235	33.3513
	101.446	22.6561	30.6458	26.4532
	105.797	24.6179	45.1856	27.4341
	92.9026	26.643	49.1726	25.1242
	97.1743	28.0353	38.4932	35.06
