# Supplementary material for: The LRR receptor-like kinase ALR1 is a plant aluminum ion sensor
Source: Cell Res. 2024 Jan 10;34(4):281–94. doi: 10.1038/s41422-023-00915-y (PMC10978910; doi:10.1038/s41422-023-00915-y)
Supplement: Supplementary file 16 — source data [file 41422_2023_915_MOESM16_ESM.zip › Fig. 3.xlsx]

## Sheet: Fig. 3d
	Relative root growth %
	- Al						+ Al
	WT	ALR1ox1	rbohD-2	RbohDS39A/rbohD-2	ALR1ox1/rbohD-2	ALR1ox1/RbohDS39A/rbohD-2	WT	ALR1ox1	rbohD-2	RbohDS39A/rbohD-2	ALR1ox1/rbohD-2	ALR1ox1/RbohDS39A/rbohD-2
	100.892	108.185	104.296	96.4247	104.994	98.6183	64.0569	84.9348	12.9665	26.5439	21.5664	27.6348
	102.93	103.44	104.86	104.009	107.264	102.411	64.5314	86.3582	10.7115	24.377	23.8365	26.5511
	96.3057	109.134	109.37	100.758	105.562	99.702	69.7509	78.7663	14.094	21.1268	23.269	26.5511
	102.93	100.119	104.86	99.675	111.237	105.662	48.3986	86.3582	21.4229	17.3348	27.2418	24.3836
	105.987	94.4247	96.967	104.009	93.076	94.8252	65.9549	76.8683	20.2954	15.1679	13.0534	20.5906
	103.439	94.8992	103.507	93.1744	97.6163	102.411	70.6999	79.7153	21.9867	13.5428	14.1884	23.2999
	91.2102	95.3737	96.967	101.842	95.3462	96.4508	72.1234	81.6133	25.3693	31.4193	11.9183	28.1766
	92.7388	83.9858	102.605	89.3825	94.2111	111.081	65.4804	83.0368	24.2417	12.4594	9.64813	27.6348
	93.758	99.1696	100.35	94.2579	91.941	95.3671	76.3938	85.8838	24.8055	14.6262	25.5392	11.379
	98.8535	108.185	95.2757	98.5915	93.6436	98.6183	54.567	83.9858	27.6243	39.0033	26.1067	33.5952
	104.459	103.915	98.0945	95.3413	108.967	100.786	63.5824	76.3938	21.4229	18.4182	21.5664	28.7185
	106.497	96.7972	94.7119	99.675	97.6163	100.244	65.4804	77.3428	25.3693	15.7096	15.891	26.5511
	99.8726	94.8992	96.967	109.426	107.264	111.081	66.9039	79.7153	27.0605	36.8364	23.269	16.7976
	94.2675	100.119	94.7119	105.092	104.427	91.5741	71.1744	78.2918	21.4229	10.8342	28.9444	21.1325
	107.516	95.3737	98.0945	106.175	95.3462	94.8252	65.4804	78.7663	28.7518	11.9177	33.4847	22.7581
	94.7771	103.44	93.0206	102.383	97.0488	104.037	76.3938	82.0878	21.9867	33.5861	21.5664	31.9697
	108.025	104.389	91.3294	98.5915	93.6436	93.1997	70.6999	83.9858	13.5303	31.4193	27.8093	33.5952
	96.3057	91.5777	98.6582	107.259	103.292	94.8252	67.3784	78.7663	12.9665	31.961	27.2418	39.0138
	99.3631	108.185	103.732	94.7996	104.427	99.1601	65.4804	83.0368	6.76514	24.377	40.8627	28.7185
	99.8726	104.389	111.625	99.1333	93.076	105.121	65.9549	84.4603	9.58394	28.7107	27.2418	22.7581
	Root length was measured with ImageJ software

## Sheet: Fig. 3f
		Relative fluorescence intensity (%)
		WT	RbohDS39A/rbohD-2
		130.104	36.2247
		122.126	40.9051
		117.105	24.2624
		133.223	35.8004
		83.2718	31.6468
		96.5836	27.5817
		121.757	24.8498
		99.8772	65.8249
		79.9525	41.8981
		86.8311	53.5503
		99.7396	38.5696
		97.6861	28.4231
		96.3109	12.813
		87.1411	35.4998
		109.888	29.2366
		74.4935	28.3112
		108.397	23.3208
		87.0199	45.6206
		85.1155	53.9396
		83.3766	33.6257
