# Supplementary material for: The LRR receptor-like kinase ALR1 is a plant aluminum ion sensor
Source: Cell Res. 2024 Jan 10;34(4):281–94. doi: 10.1038/s41422-023-00915-y (PMC10978910; doi:10.1038/s41422-023-00915-y)
Supplement: Supplementary file 16 — source data [file 41422_2023_915_MOESM16_ESM.zip › Fig. 4.xlsx]

## Sheet: Fig. 4b
		Relative root growth %
		- Al					+ Al
		WT	serk1	serk2	bak1-4	serk1+-/2--/3--	WT	serk1	serk2	bak1-4	serk1+-/2--/3--
		100.8	97.2097	96.2264	70.8215	83.8095	76.8	91.8092	79.2453	14.1643	7.619
		96	86.4086	101.887	77.9037	91.4286	96	86.4086	79.2453	42.4929	7.619
		96	97.2097	101.887	84.9858	83.8095	86.4	86.4086	73.5849	42.4929	30.4762
		91.2	91.8092	96.2264	106.232	91.4286	76.8	86.4086	73.5849	7.0822	7.619
		105.6	91.8092	90.566	92.068	91.4286	76.8	81.0081	73.5849	21.2465	7.619
		86.4	86.4086	96.2264	99.1501	83.8095	62.4	108.011	96.2264	42.4929	7.619
		100.8	105.851	96.2264	99.1501	91.4286	81.6	97.2097	90.566	28.3286	7.619
		100.8	91.8092	79.2453	106.232	114.286	67.2	97.2097	96.2264	7.0822	38.0952
		105.6	108.011	101.887	92.068	106.667	67.2	102.61	79.2453	49.5751	30.4762
		105.6	113.411	90.566	84.9858	106.667	91.2	81.0081	96.2264	42.4929	45.7143
		110.4	102.61	113.207	113.314	114.286	91.2	75.6076	84.9057	49.5751	15.2381
		110.4	108.011	107.547	113.314	121.905	86.4	86.4086	79.2453	14.1643	30.4762
		110.4	97.2097	101.887	113.314	106.667	91.2	81.0081	84.9057	21.2465	22.8571
		96	97.2097	96.2264	113.314	106.667	86.4	91.8092	73.5849	63.7394	7.619
		100.8	113.411	118.868	113.314	114.286	81.6	86.4086	84.9057	7.0822	38.0952
		86.4	108.011	101.887	99.1501	106.667	86.4	81.0081	73.5849	7.0822	30.4762
		96	85.3285	118.868	120.397	91.4286	86.4	91.8092	79.2453	56.6572	15.2381
		105.6	118.812	113.207	92.068	83.8095	100.8	86.4086	79.2453	49.5751	22.8571
		110.4	102.61	90.566	113.314	106.667	86.4	86.4086	84.9057	42.4929	22.8571
		100.8	113.411	101.887	92.068	99.0476	86.4		90.566	28.3286	15.2381
		91.2	86.4086	101.887	99.1501	91.4286	81.6		84.9057	42.4929	30.4762
		96	97.2097	96.2264	92.068	106.667				28.3286
		96	97.2097	96.2264	106.232	99.0476				35.4108
		100.8	102.61	90.566	99.1501	106.667				35.4108
		Root length was measured with ruler

## Sheet: Fig. 4d
		Relative root growth %
		- Al				+ Al
		WT	alr1-1	bak1-4	serk1+-/2--/3--	WT	alr1-1	bak1-4	serk1+-/2--/3--
		105.069	94.2598	96	96.8944	82.9493	29.003	41.1429	22.3602
		105.069	101.511	96	96.8944	82.9493	29.003	41.1429	22.3602
		110.599	94.2598	96	96.8944	88.4793	29.003	48	22.3602
		105.069	108.761	102.857	96.8944	82.9493	29.003	41.1429	37.2671
		110.599	101.511	102.857	89.441	82.9493	21.7523	48	44.7205
		99.5392	101.511	102.857	104.348	77.4194	29.003	48	37.2671
		105.069	94.2598	102.857	104.348	77.4194	21.7523	54.8571	37.2671
		94.0092	101.511	96	111.801	88.4793	21.7523	41.1429	44.7205
		110.599	101.511	102.857	104.348	88.4793	29.003	48	52.1739
		105.069	94.2598	109.714	104.348	88.4793	29.003	41.1429	29.8137
		94.0092	101.511	102.857	96.8944	77.4194	36.2538	41.1429	29.8137
		99.5392	108.761	102.857	96.8944	82.9493	43.5045	41.1429	37.2671
		105.069	108.761	102.857	104.348	88.4793	36.2538	48	44.7205
		105.069	108.761	96	96.8944	77.4194	50.7553	48	37.2671
		105.069	101.511	89.1429	104.348	82.9493	29.003	41.1429	29.8137
		99.5392	108.761	96	89.441	88.4793	29.003	34.2857	37.2671
		99.5392	101.511	96	96.8944	94.0092	21.7523	54.8571	29.8137
		105.069	94.2598	102.857	111.801	94.0092	36.2538	34.2857	37.2671
		105.069	94.2598	96	96.8944	99.5392	29.003	41.1429	37.2671
		99.5392	94.2598	96	104.348	94.0092	36.2538	48	29.8137
		99.5392	87.0091	96	104.348	88.4793	29.003	48	22.3602
		94.0092	101.511	102.857	104.348	82.9493	14.5015	41.1429	14.9068
		88.4793	101.511	109.714	96.8944	77.4194	21.7523	48	37.2671
			94.2598	102.857	89.441	82.9493	21.7523		37.2671
		Root length was measured with ruler

## Sheet: Fig. 4e
		ALMT1 expression
		- Al				+ Al
		WT	alr1-1	bak1-4	serk1+-/2--/3--	WT	alr1-1	bak1-4	serk1+-/2--/3--
		0.867873	0.90682	1.32766	1.27358	14.0473	4.43486	7.13818	5.66557
		0.930163	1.09345	1.75998	1.04891	13.9181	3.55263	8.52809	4.77886
		1.23875	1.17464	1.57522	1.16653	12.0049	5.40973	6.89502	4.03403

## Sheet: Fig. 4f
		Malate secretion (nM / 100 roots 24h-1)
		- Al				+ Al
		WT	alr1-1	bak1-4	serk1+-/2--/3--	WT	alr1-1	bak1-4	serk1+-/2--/3--
		0.457656	0	0.33722	0	5.39552	0.818963	3.27585	0.867137
		0.361307	0	0.361307	0	5.39552	0.891224	2.98712	1.25253
		0.554004	0	0	0	5.87239	1.09873	2.31236	1.33575
		0 indicates non-detected

## Sheet: Fig. 4h
		Relative fluorescence intensity (%)
		WT	alr1-1	bak1-4
		131.563	48.6897	56.0029
		103.148	29.4501	80.8397
		103.915	26.2725	65.444
		96.4213	42.1659	54.9504
		107.79	39.1142	66.4364
		107.318	31.4779	64.8119
		102.356	38.7367	67.7349
		91.2989	43.5559	56.9009
		74.3359	54.1381	67.5261
		77.2417	41.9743	55.94
		77.8595	50.4115	59.5837
		90.2636	49.9195	52.3849
		91.6679	63.6936	61.0967
		99.6389	54.5357	72.9144
		145.183	54.1953	68.6644

## Sheet: Fig. 4j
	Relative fluorescence intensity (%)
	ALR1+BAK1			ALR1ED-TM-PSYR1CD+BAK1		ALR1+BAK1ED-TM
	Mock	Al	La	Mock	Al	Mock	Al
	91.724	377.35	114.402	90.94	134.8	92.2313	93.5225
	94.5974	304.363	61.4863	98.5669	103.196	104.165	80.7024
	82.2987	307.733	77.6481	142.114	118.077	96.2221	111.742
	89.8652	243.154	64.4768	90.0142	125.772	99.7694	107.485
	75.3813	203.53	50.7698	85.1366	117.907	100.28	98.0738
	86.9103	316.339	76.7116	77.0273	85.431	116.74	91.2167
	89.1274	203.381	66.513	94.4874	80.8017	99.6488	90.7095
	88.4321	162.884	69.9787	80.8301	79.5211	107.308	104.807
	110.855	217.276	84.4909	103.632	144.427	99.326	98.7336
	111.234	216.981	81.7417	125.931	153.551	106.243	119.28
	106.169	175.3	106.133	135.576	90.259	110.5	106.864
	96.4455	195.105	98.4392	114.622	71.834	103.938	104.204
	92.8556	161.54	102.873	114.697	131.252	71.5644	98.8826
	126.69	156.917	102.455	107.602	114.697	84.6045	107.308
	83.9553	191.88	104.796	92.1036	116.853	69.9326	104.395
	107.308	259.294	125.931	79.5637	128.148	78.3647	106.421
	117.063	266.939	125.449	114.402	154.597	110.855	112.224
	98.7336	220.085	127.112	132.849	128.592	98.7336	120.018
	83.9553	226.144	114.402	79.6807	150.763	65.878	118.329
	95.133	255.076	161.11	115.289	109.344	90.901	95.7786
	78.4853	243.143	148.989	159.298	115.016	84.2497	94.7144
	81.2664	187.364	156.378	86.0234	99.7056	86.4668	85.1366
	109	206.101	161.848	110.117	107.464	83.9553	78.3647
	89.3083	196.243	146.087	82.8556	116.439	99.326	77.4494
	102.519	192.824	180.291	135.768	99.326	107.602	85.1366
	107.485	187.417	251.153	179.301	90.5853	143.867	68.6662
	95.7786	196.339	258.07	132.139	66.2185	126.13	61.1919
	98.3115	200.348	239.447	111.827	74.9379	128.592	59.4182
	108.489	295.417	135.686	147.435	77.0734	124.157	112.334
	113.81	281.128	113.515	84.6932	85.3068	115.289	97.5523
	93.2458	219.727	97.1976	101.987	85.8248	69.1735	86.9103
	126.439	214.615	66.1334	111.742	97.8042	61.4119	100.507
	101.987	208.407	83.2033	143.313	102.341	67.0628	94.005
	107.435	203.306	73.4303	128.886	86.4668	70.7272	63.033
	99.5034	195.105	58.6591	105.534	73.2529	73.3132	69.3012
	106.928	200.206	52.4512	88.1767	176.399	74.6719	73.3132
	109.461	214.417	67.2295	91.3444	123.271	75.5587	111.259
	99.326	248.758	173.033	79.0777	156.971	93.1181	111.234
	120.61	183.132	155.64	92.4512	153.044	75.2536	103.466
	121.877	187.616	131.547	134.548	73.9021	91.9085	100.114
