# Supplementary material for: The LRR receptor-like kinase ALR1 is a plant aluminum ion sensor
Source: Cell Res. 2024 Jan 10;34(4):281–94. doi: 10.1038/s41422-023-00915-y (PMC10978910; doi:10.1038/s41422-023-00915-y)
Supplement: Supplementary file 16 — source data [file 41422_2023_915_MOESM16_ESM.zip › Fig. 5.xlsx]

## Sheet: Fig. 5g
		Relative fluorescence intensity (%)
		WT	rae1-1	RAE1/rae1-1	RAE1C364A/rae1-1
		16.1463	113.288	18.351	139.857
		20.193	96.7647	19.1574	97.5218
		16.7352	125.814	20.3758	116.781
		24.5095	116.491	24.788	113.95
		19.9116	90.4668	24.2136	123.032
		13.9997	98.8243	26.9608	112.696
		23.0852	102.494	34.2304	129.64
		22.7806	100.44	35.3211	141.54
		23.1519	122.797	23.9642	125.359
		20.808	125.797	31.6834	88.5987
		15.2731	105.157	28.2052	114.327
		18.2378	90.58	29.3598	150.756
		27.9471	111.33	19.3663	72.3856
		22.9431	89.057	11.5426	109.218
		24.5734	91.691	11.8849	111.684
		13.4311	103.73	25.4378	95.2243
		11.0901	97.458	30.233	103.843
		11.8994	86.3505	33.772	88.0794
		14.7742	75.0139	12.9959	89.9273
		14.516	56.4569	12.0561	68.8698
