# Supplementary material for: The LRR receptor-like kinase ALR1 is a plant aluminum ion sensor
Source: Cell Res. 2024 Jan 10;34(4):281–94. doi: 10.1038/s41422-023-00915-y (PMC10978910; doi:10.1038/s41422-023-00915-y)
Supplement: Supplementary file 16 — source data [file 41422_2023_915_MOESM16_ESM.zip › Fig. 6.xlsx]

## Sheet: Fig. 6a
	ALR1CD				Fit-values for ALR1CD					ALR1CD4C-A					BAK1CD
	Dose	Response	Err-Values		Dose	Al Tray	DeltaFNorm			Dose	Response	Err-Values			Dose	Response	Err-Values
	1.52588	1.19	0.471613		46651.6	833.641	-7.41762			1.52588	0.566572	0.347357			1.52588	0.0250446	0.546913
	3.05176	0.51221	1.04657		43527.5	833.643	-7.41502			3.05176	0.220431	0.972177			3.05176	0.363024	0.469523
	6.10352	-0.205594	0.991051		40612.6	833.646	-7.41222			6.10352	0.126414	0.465268			6.10352	-0.0602092	0.242504
	12.207	-0.77504	0.52816		37892.9	833.649	-7.40923			12.207	0.432458	0.245651			12.207	-0.109305	0.342411
	24.4141	-0.703486	0.774526		35355.3	833.652	-7.40602			24.4141	0.162019	0.0576771			24.4141	0.0125028	0.258687
	48.8281	-1.26639	1.01415		32987.7	833.656	-7.40259			48.8281	0.144953	0.445682			48.8281	-0.265191	0.309721
	97.6562	-1.98454	0.34672		30778.6	833.659	-7.3989			97.6562	-0.758561	0.541237			97.6562	-0.25517	0.142516
	195.312	-3.16991	0.551983		28717.5	833.663	-7.39496			195.312	0.335599	0.0319569			195.312	-0.00298114	0.198001
	390.625	-3.72183	0.830544		26794.3	833.668	-7.39073			390.625	0.149665	0.578242			390.625	-0.209247	0.135863
	781.25	-5.27875	0.53496		25000	833.672	-7.38619			781.25	-0.953711	0.56372			781.25	-0.544434	0.0477923
	1562.5	-6.19687	0.299147		23325.8	833.677	-7.38134			1562.5	-0.776011	0.114789			1562.5	-0.32545	0.137298
	3125	-6.43701	0.9411		21763.8	833.682	-7.37613			3125	-0.850643	0.595697			3125	-0.349697	0.618957
	6250	-6.79043	0.6346		20306.3	833.688	-7.37055			6250	-0.154714	1.39974			6250	-0.373105	0.479521
	12500	-7.66064	1.47818		18946.5	833.694	-7.36458			12500	-0.660965	0.107407			12500	-0.31998	0.605392
	25000	-8.06982	0.555353		17677.7	833.7	-7.35818			25000	-1.77584	0.163251			25000	-0.0862667	0.767708
					16493.8	833.707	-7.35132
					15389.3	833.714	-7.34396
					14358.7	833.722	-7.33609
					13397.2	833.731	-7.32765
					12500	833.74	-7.31861
					11662.9	833.749	-7.30892
					10881.9	833.76	-7.29855
					10153.2	833.771	-7.28743
					9473.23	833.783	-7.27553
					8838.83	833.795	-7.26278
					8246.92	833.809	-7.24912
					7694.65	833.824	-7.23449
					7179.36	833.839	-7.21882
					6698.58	833.856	-7.20205
					6250	833.874	-7.18409
					5831.46	833.893	-7.16486
					5440.94	833.914	-7.14427
					5076.58	833.936	-7.12224
					4736.61	833.96	-7.09866
					4419.42	833.985	-7.07343
					4123.46	834.012	-7.04644
					3847.33	834.041	-7.01757
					3589.68	834.072	-6.98669
					3349.29	834.105	-6.95368
					3125	834.14	-6.9184
					2915.73	834.178	-6.8807
					2720.47	834.218	-6.84044
					2538.29	834.261	-6.79744
					2368.31	834.307	-6.75156
					2209.71	834.356	-6.70262
					2061.73	834.408	-6.65045
					1923.66	834.463	-6.59487
					1794.84	834.523	-6.53569
					1674.65	834.586	-6.47273
					1562.5	834.652	-6.40582
					1457.86	834.723	-6.33476
					1360.24	834.799	-6.2594
					1269.14	834.879	-6.17956
					1184.15	834.963	-6.0951
					1104.85	835.052	-6.00587
					1030.87	835.146	-5.91178
					961.832	835.246	-5.81272
					897.421	835.35	-5.70866
					837.323	835.459	-5.59956
					781.25	835.573	-5.48547
					728.932	835.692	-5.36645
					680.118	835.816	-5.24263
					634.572	835.944	-5.1142
					592.077	836.077	-4.98141
					552.427	836.214	-4.84455
					515.433	836.354	-4.70399
					480.916	836.498	-4.56014
					448.71	836.645	-4.41349
					418.662	836.794	-4.26453
					390.625	836.944	-4.11383
					364.466	837.096	-3.96196
					340.059	837.249	-3.80951
					317.286	837.401	-3.65709
					296.038	837.553	-3.50527
					276.214	837.704	-3.35464
					257.716	837.853	-3.20574
					240.458	837.999	-3.05907
					224.355	838.143	-2.91511
					209.331	838.284	-2.77428
					195.312	838.421	-2.63694
					182.233	838.555	-2.50342
					170.029	838.684	-2.37397
					158.643	838.809	-2.24881
					148.019	838.93	-2.1281
					138.107	839.046	-2.01196
					128.858	839.158	-1.90046
					120.229	839.265	-1.79365
					112.178	839.367	-1.69151
					104.665	839.464	-1.59403
					97.6562	839.557	-1.50113
					91.1165	839.646	-1.41275
					85.0147	839.729	-1.32878
					79.3215	839.809	-1.24911
					74.0096	839.885	-1.17361
					69.0534	839.956	-1.10214
					64.4291	840.024	-1.03456
					60.1145	840.088	-0.970718
					56.0888	840.148	-0.910464
					52.3327	840.205	-0.853641
					48.8281	840.258	-0.800096
					45.5583	840.309	-0.749675
					42.5074	840.356	-0.702228
					39.6608	840.401	-0.657605
					37.0048	840.443	-0.615664
					34.5267	840.482	-0.576262
					32.2145	840.519	-0.539265
					30.0572	840.554	-0.50454
					28.0444	840.586	-0.471963
					26.1663	840.617	-0.441412
					24.4141	840.645	-0.412771
					22.7791	840.672	-0.38593
					21.2537	840.697	-0.360783
					19.8304	840.721	-0.33723
					18.5024	840.743	-0.315176
					17.2633	840.764	-0.294531
					16.1073	840.783	-0.275209
					15.0286	840.801	-0.257129
					14.0222	840.818	-0.240214
					13.0832	840.834	-0.224393
					12.207	840.849	-0.209597
					11.3896	840.862	-0.195762
					10.6268	840.875	-0.182828
					9.91519	840.888	-0.170737
					9.2512	840.899	-0.159436
					8.63167	840.909	-0.148875
					8.05364	840.919	-0.139006
					7.51431	840.928	-0.129785
					7.0111	840.937	-0.12117
					6.54159	840.945	-0.113122
					6.10352	840.953	-0.105605
					5.69478	840.96	-0.098583
					5.31342	840.966	-0.092025
					4.9576	840.972	-0.0859006
					4.6256	840.978	-0.0801814
					4.31584	840.983	-0.0748409
					4.02682	840.988	-0.0698542
					3.75715	840.993	-0.0651983
					3.50555	840.997	-0.0608512
					3.27079	841.001	-0.0567929
					3.05176	841.005	-0.0530041
					2.84739	841.009	-0.0494672
					2.65671	841.012	-0.0461655
					2.4788	841.015	-0.0430835
					2.3128	841.018	-0.0402067
					2.15792	841.021	-0.0375214
					2.01341	841.023	-0.035015
					1.87858	841.026	-0.0326756
					1.75277	841.028	-0.0304922
					1.6354	841.03	-0.0284544
					1.52588	841.032	-0.0265525

## Sheet: Fig. 6b
	Al-binding assay			Cd-binding assay			Ce-binding assay			Fe-binding assay			Ga-binding assay			In-binding assay			La-binding assay			Ca-binding assay			Mn-binding assay
	Dose	Response		Dose	Response		Dose	Response		Dose	Response		Dose	Response		Dose	Response		Dose	Response		Dose	Response		Dose	Response
	1.52588	1.21535		1.52588	0.567024		1.52588	0.855587		1.52588	0.688799		1.52588	0.743592		1.52588	0.392055		1.52588	0.110572		1.52588	1.66669		1.52588	1.22303
	3.05176	-0.456213		3.05176	-0.255806		3.05176	0.480777		3.05176	-0.76813		3.05176	0.782968		3.05176	1.28314		3.05176	0.123417		3.05176	-0.55952		3.05176	0.353407
	6.10352	0.502308		6.10352	-0.853415		6.10352	-0.0696464		6.10352	0.22885		6.10352	-0.842659		6.10352	-0.608748		6.10352	-0.0797862		6.10352	-0.788727		6.10352	-1.75291
	12.207	-1.68145		12.207	0.447315		12.207	-0.505796		12.207	-0.244724		12.207	0.045539		12.207	-0.610143		12.207	0.567545		12.207	1.21689		12.207	0.0769742
	48.8281	-0.560247		24.4141	-0.126842		24.4141	0.603847		24.4141	0.218062		24.4141	-0.70501		24.4141	-0.394473		24.4141	0.0320746		24.4141	-0.768709		24.4141	-0.79969
	97.6562	-2.05911		48.8281	0.237		48.8281	-1.90105		48.8281	-0.319545		48.8281	-0.990828		48.8281	-1.0031		48.8281	-1.47804		48.8281	-0.295804		48.8281	0.40407
	195.312	-3.44355		97.6562	-1.44497		97.6562	-0.989141		97.6562	-0.91012		97.6562	-0.513248		97.6562	0.262861		97.6562	0.912933		97.6562	-0.949136		195.312	-1.24541
	390.625	-5.17245		195.312	-0.0154666		195.312	1.1664		195.312	-2.29324		195.312	0.0717774		195.312	-0.0590563		195.312	0.0144887		195.312	-1.19076		390.625	-1.85938
	781.25	-7.74664		390.625	-1.65924		390.625	-1.7165		390.625	-0.546154		390.625	0.622846		390.625	-0.421761		390.625	0.246452		390.625	0.201455		781.25	-1.4469
	1562.5	-7.15212		781.25	-1.88703		781.25	-1.14322		781.25	-0.549695		781.25	-3.04006		781.25	-2.07709		781.25	0.208012		781.25	0.558032		1562.5	-0.938583
	6250	-11.2755		1562.5	0.864141		1562.5	-2.29388		1562.5	-1.21868		1562.5	-1.44769		1562.5	-1.8987		1562.5	-1.81589		1562.5	-1.82243		3125	-1.14245
	12500	-11.9558		3125	-0.953805		6250	-2.05192		3125	-0.929643		3125	-3.01653		3125	-1.29186		3125	-0.371584		3125	-2.06146		6250	-1.67073
	25000	-10.1067		6250	-1.39105		12500	-3.00759		6250	-1.00438		6250	-3.14306		6250	-1.97399		6250	0.147035		6250	-1.38048		12500	0.479032
	50000	-10.4458		12500	-2.81289		25000	-2.60946		12500	-0.678725		12500	-3.71039		12500	-1.46293		12500	-1.83078		12500	-0.63108		25000	-1.50159
							50000	-4.10163		50000	-0.357154		25000	-2.08659		25000	-3.81877		25000	-1.74128		50000	-1.32544
													50000	-4.40209
Fit-values for ALR1CD
Dose	Al Tray	DeltaFNorm		Cd Tray	DeltaFNorm		Ce Tray	DeltaFNorm		Fe Tray	DeltaFNorm		Ga Tray	DeltaFNorm		In Tray	DeltaFNorm		La Tray	DeltaFNorm		Ca Tray	DeltaFNorm		Mn Tray	DeltaFNorm
46651.6	826.548	-10.914		908.919	-1.33237		866.282	-3.16246		904.592	-0.971321		870.152	-3.54412		870.655	-2.51485		901.813	-2.26694		886.103	-1.37856		896.352	-1.16168
43527.5	826.554	-10.9083		908.919	-1.33226		866.287	-3.15799		904.592	-0.971321		870.158	-3.5385		870.658	-2.51184		901.856	-2.22363		886.104	-1.37742		896.352	-1.16168
40612.6	826.56	-10.9021		908.919	-1.33214		866.292	-3.1532		904.592	-0.971321		870.164	-3.5325		870.661	-2.50861		901.901	-2.17901		886.105	-1.37621		896.352	-1.16168
37892.9	826.567	-10.8955		908.919	-1.33201		866.297	-3.14809		904.592	-0.971321		870.17	-3.52609		870.665	-2.50516		901.947	-2.13312		886.107	-1.37491		896.352	-1.16168
35355.3	826.574	-10.8884		908.92	-1.33187		866.302	-3.14262		904.592	-0.971321		870.177	-3.51923		870.668	-2.50147		901.994	-2.08602		886.108	-1.37351		896.352	-1.16168
32987.7	826.581	-10.8809		908.92	-1.33172		866.308	-3.13678		904.592	-0.971321		870.184	-3.51191		870.672	-2.49752		902.042	-2.03779		886.109	-1.37202		896.352	-1.16168
30778.6	826.59	-10.8728		908.92	-1.33157		866.314	-3.13054		904.592	-0.971321		870.192	-3.50409		870.676	-2.4933		902.092	-1.9885		886.111	-1.37043		896.352	-1.16168
28717.5	826.598	-10.8641		908.92	-1.3314		866.321	-3.12388		904.592	-0.971321		870.2	-3.49575		870.681	-2.4888		902.142	-1.93824		886.113	-1.36872		896.352	-1.16168
26794.3	826.608	-10.8548		908.92	-1.33122		866.328	-3.11676		904.592	-0.971321		870.209	-3.48683		870.686	-2.48398		902.193	-1.88711		886.115	-1.3669		896.352	-1.16168
25000	826.618	-10.8448		908.92	-1.33102		866.336	-3.10915		904.592	-0.971321		870.219	-3.47733		870.691	-2.47883		902.245	-1.83521		886.117	-1.36494		896.352	-1.16168
23325.8	826.628	-10.8341		908.921	-1.33081		866.344	-3.10104		904.592	-0.971321		870.229	-3.46718		870.696	-2.47333		902.297	-1.78265		886.119	-1.36285		896.352	-1.16168
21763.8	826.64	-10.8227		908.921	-1.33059		866.352	-3.09238		904.592	-0.971321		870.24	-3.45636		870.702	-2.46745		902.351	-1.72955		886.121	-1.36062		896.352	-1.16168
20306.3	826.652	-10.8104		908.921	-1.33035		866.362	-3.08314		904.592	-0.971321		870.251	-3.44483		870.709	-2.46118		902.404	-1.67603		886.123	-1.35823		896.352	-1.16168
18946.5	826.665	-10.7973		908.921	-1.33009		866.372	-3.07329		904.592	-0.971321		870.264	-3.43254		870.715	-2.45448		902.458	-1.62222		886.126	-1.35567		896.352	-1.16168
17677.7	826.679	-10.7833		908.922	-1.32982		866.382	-3.06278		904.592	-0.971321		870.277	-3.41945		870.722	-2.44734		902.512	-1.56824		886.129	-1.35294		896.352	-1.16168
16493.8	826.694	-10.7683		908.922	-1.32952		866.393	-3.05159		904.592	-0.971321		870.291	-3.40551		870.73	-2.43971		902.566	-1.51423		886.131	-1.35002		896.352	-1.16168
15389.3	826.71	-10.7522		908.922	-1.3292		866.405	-3.03967		904.592	-0.971321		870.306	-3.39067		870.738	-2.43158		902.62	-1.46032		886.135	-1.3469		896.352	-1.16168
14358.7	826.727	-10.735		908.923	-1.32886		866.418	-3.02697		904.592	-0.97132		870.321	-3.37489		870.747	-2.42292		902.673	-1.40663		886.138	-1.34356		896.352	-1.16168
13397.2	826.746	-10.7166		908.923	-1.32849		866.431	-3.01346		904.592	-0.97132		870.338	-3.35812		870.756	-2.41368		902.727	-1.3533		886.141	-1.34		896.352	-1.16168
12500	826.765	-10.6969		908.923	-1.3281		866.446	-2.99909		904.592	-0.97132		870.356	-3.34029		870.766	-2.40384		902.78	-1.30045		886.145	-1.3362		896.352	-1.16168
11662.9	826.787	-10.6758		908.924	-1.32768		866.461	-2.98381		904.592	-0.97132		870.375	-3.32136		870.776	-2.39337		902.832	-1.24819		886.149	-1.33214		896.352	-1.16168
10881.9	826.809	-10.6533		908.924	-1.32722		866.477	-2.96758		904.592	-0.97132		870.395	-3.30127		870.788	-2.38222		902.883	-1.19665		886.154	-1.32781		896.352	-1.16168
10153.2	826.833	-10.6291		908.925	-1.32674		866.494	-2.95034		904.592	-0.97132		870.416	-3.27997		870.799	-2.37036		902.934	-1.14592		886.158	-1.32318		896.352	-1.16168
9473.23	826.859	-10.6033		908.925	-1.32621		866.513	-2.93205		904.592	-0.97132		870.439	-3.25739		870.812	-2.35776		902.984	-1.09611		886.163	-1.31825		896.352	-1.16168
8838.83	826.887	-10.5758		908.926	-1.32565		866.532	-2.91265		904.592	-0.97132		870.463	-3.23349		870.825	-2.34436		903.033	-1.04732		886.168	-1.31299		896.352	-1.16168
8246.92	826.916	-10.5463		908.926	-1.32505		866.553	-2.89209		904.592	-0.97132		870.488	-3.2082		870.84	-2.33014		903.08	-0.999623		886.174	-1.30739		896.352	-1.16168
7694.65	826.948	-10.5148		908.927	-1.3244		866.575	-2.87032		904.592	-0.971319		870.515	-3.18146		870.855	-2.31505		903.127	-0.953096		886.18	-1.30142		896.352	-1.16168
7179.36	826.981	-10.4811		908.928	-1.3237		866.598	-2.8473		904.592	-0.971319		870.543	-3.15323		870.871	-2.29905		903.172	-0.907806		886.186	-1.29506		896.352	-1.16168
6698.58	827.017	-10.4451		908.928	-1.32296		866.622	-2.82296		904.592	-0.971319		870.573	-3.12345		870.888	-2.28209		903.216	-0.863807		886.193	-1.2883		896.352	-1.16168
6250	827.056	-10.4067		908.929	-1.32215		866.648	-2.79726		904.592	-0.971319		870.604	-3.09206		870.906	-2.26414		903.259	-0.821149		886.2	-1.2811		896.352	-1.16168
5831.46	827.097	-10.3657		908.93	-1.32129		866.675	-2.77015		904.592	-0.971319		870.637	-3.05903		870.925	-2.24516		903.3	-0.779868		886.208	-1.27345		896.352	-1.16168
5440.94	827.14	-10.3219		908.931	-1.32036		866.703	-2.74159		904.592	-0.971319		870.672	-3.02429		870.945	-2.22509		903.34	-0.739994		886.216	-1.26531		896.352	-1.16168
5076.58	827.187	-10.2751		908.932	-1.31936		866.733	-2.71153		904.592	-0.971318		870.708	-2.98782		870.966	-2.20391		903.379	-0.701547		886.225	-1.25668		896.352	-1.16168
4736.61	827.237	-10.2253		908.933	-1.31828		866.765	-2.67993		904.592	-0.971318		870.747	-2.94958		870.988	-2.18157		903.416	-0.664541		886.234	-1.24752		896.352	-1.16168
4419.42	827.29	-10.1721		908.934	-1.31712		866.798	-2.64676		904.592	-0.971318		870.787	-2.90954		871.012	-2.15804		903.451	-0.628978		886.244	-1.23781		896.352	-1.16168
4123.46	827.347	-10.1155		908.936	-1.31587		866.833	-2.61199		904.592	-0.971318		870.829	-2.86768		871.036	-2.13328		903.485	-0.594859		886.254	-1.22752		896.352	-1.16167
3847.33	827.407	-10.0552		908.937	-1.31453		866.869	-2.57559		904.592	-0.971317		870.872	-2.82398		871.062	-2.10727		903.518	-0.562173		886.265	-1.21663		896.352	-1.16167
3589.68	827.471	-9.99091		908.938	-1.31308		866.907	-2.53754		904.592	-0.971317		870.918	-2.77845		871.09	-2.07997		903.549	-0.530905		886.276	-1.20511		896.352	-1.16167
3349.29	827.54	-9.92256		908.94	-1.31152		866.947	-2.49785		904.592	-0.971317		870.965	-2.73108		871.118	-2.05137		903.579	-0.501037		886.289	-1.19295		896.352	-1.16167
3125	827.612	-9.84988		908.942	-1.30984		866.988	-2.4565		904.592	-0.971316		871.014	-2.6819		871.148	-2.02144		903.608	-0.472544		886.301	-1.18011		896.352	-1.16167
2915.73	827.69	-9.77264		908.943	-1.30802		867.031	-2.4135		904.592	-0.971316		871.065	-2.63094		871.18	-1.99019		903.635	-0.445395		886.315	-1.16658		896.352	-1.16167
2720.47	827.772	-9.69062		908.945	-1.30607		867.076	-2.36889		904.592	-0.971316		871.118	-2.57823		871.212	-1.9576		903.661	-0.41956		886.329	-1.15234		896.352	-1.16167
2538.29	827.859	-9.6036		908.947	-1.30395		867.122	-2.32268		904.592	-0.971315		871.172	-2.52384		871.246	-1.92367		903.685	-0.395003		886.344	-1.13737		896.352	-1.16167
2368.31	827.951	-9.51135		908.95	-1.30167		867.17	-2.27491		904.592	-0.971315		871.228	-2.46783		871.281	-1.88843		903.708	-0.371686		886.36	-1.12166		896.352	-1.16167
2209.71	828.049	-9.41366		908.952	-1.2992		867.219	-2.22565		904.592	-0.971314		871.286	-2.41028		871.318	-1.8519		903.731	-0.349569		886.376	-1.10519		896.352	-1.16167
2061.73	828.152	-9.31031		908.955	-1.29654		867.27	-2.17497		904.592	-0.971314		871.345	-2.3513		871.356	-1.81409		903.751	-0.328612		886.394	-1.08795		896.352	-1.16167
1923.66	828.261	-9.2011		908.958	-1.29365		867.322	-2.12293		904.592	-0.971313		871.405	-2.29098		871.395	-1.77506		903.771	-0.308772		886.412	-1.06995		896.352	-1.16167
1794.84	828.376	-9.08585		908.961	-1.29053		867.375	-2.06963		904.592	-0.971312		871.467	-2.22946		871.435	-1.73486		903.79	-0.290005		886.43	-1.05118		896.352	-1.16167
1674.65	828.498	-8.96438		908.964	-1.28715		867.43	-2.01519		904.592	-0.971311		871.529	-2.16687		871.476	-1.69355		903.808	-0.272269		886.45	-1.03166		896.352	-1.16167
1562.5	828.626	-8.83655		908.968	-1.28349		867.485	-1.9597		904.592	-0.971311		871.593	-2.10335		871.519	-1.6512		903.825	-0.255521		886.47	-1.01137		896.352	-1.16167
1457.86	828.76	-8.70224		908.972	-1.27951		867.542	-1.90331		904.592	-0.97131		871.657	-2.03906		871.562	-1.60789		903.84	-0.239716		886.491	-0.990361		896.352	-1.16167
1360.24	828.901	-8.56136		908.976	-1.2752		867.599	-1.84615		904.592	-0.971309		871.722	-1.97417		871.606	-1.56372		903.855	-0.224813		886.513	-0.968638		896.352	-1.16166
1269.14	829.048	-8.41386		908.981	-1.27051		867.656	-1.78836		904.592	-0.971308		871.787	-1.90885		871.651	-1.5188		903.869	-0.210768		886.535	-0.946234		896.352	-1.16166
1184.15	829.203	-8.25975		908.986	-1.26542		867.715	-1.7301		904.592	-0.971306		871.853	-1.84327		871.697	-1.47322		903.883	-0.197542		886.558	-0.923186		896.352	-1.16166
1104.85	829.363	-8.09907		908.992	-1.25987		867.773	-1.67153		904.592	-0.971305		871.919	-1.77761		871.743	-1.42711		903.895	-0.185093		886.582	-0.899537		896.352	-1.16166
1030.87	829.53	-7.9319		908.998	-1.25384		867.832	-1.6128		904.592	-0.971304		871.984	-1.71206		871.789	-1.3806		903.907	-0.173382		886.606	-0.875337		896.352	-1.16166
961.832	829.704	-7.75843		909.004	-1.24727		867.891	-1.55409		904.592	-0.971302		872.049	-1.64679		871.836	-1.33381		903.918	-0.162372		886.631	-0.850641		896.352	-1.16166
897.421	829.883	-7.57885		909.011	-1.24009		867.949	-1.49555		904.592	-0.9713		872.114	-1.58198		871.883	-1.28687		903.928	-0.152024		886.656	-0.825511		896.352	-1.16165
837.323	830.069	-7.39347		909.019	-1.23227		868.007	-1.43734		904.592	-0.971298		872.178	-1.5178		871.93	-1.23992		903.938	-0.142305		886.681	-0.800015		896.352	-1.16165
781.25	830.26	-7.20263		909.028	-1.22372		868.065	-1.37962		904.592	-0.971296		872.242	-1.4544		871.977	-1.19309		903.947	-0.133179		886.707	-0.774222		896.352	-1.16165
728.932	830.456	-7.00675		909.037	-1.21438		868.122	-1.32255		904.592	-0.971293		872.304	-1.39195		872.023	-1.14652		903.955	-0.124614		886.733	-0.74821		896.352	-1.16165
680.118	830.656	-6.80631		909.047	-1.20417		868.179	-1.26626		904.592	-0.971291		872.366	-1.33059		872.069	-1.10033		903.964	-0.116579		886.759	-0.722055		896.352	-1.16164
634.572	830.86	-6.60186		909.058	-1.193		868.234	-1.2109		904.592	-0.971287		872.426	-1.27044		872.115	-1.05465		903.971	-0.109043		886.786	-0.695837		896.352	-1.16164
592.077	831.068	-6.39399		909.071	-1.18078		868.288	-1.15658		904.592	-0.971284		872.485	-1.21164		872.16	-1.00959		903.978	-0.101978		886.812	-0.669637		896.352	-1.16163
552.427	831.279	-6.18334		909.084	-1.16741		868.341	-1.10342		904.592	-0.971279		872.542	-1.15428		872.204	-0.965271		903.985	-0.0953558		886.838	-0.643534		896.352	-1.16163
515.433	831.492	-5.97061		909.099	-1.15279		868.393	-1.05151		904.592	-0.971274		872.598	-1.09846		872.248	-0.921786		903.991	-0.0891513		886.864	-0.617606		896.352	-1.16162
480.916	831.706	-5.7565		909.115	-1.13682		868.444	-1.00096		904.592	-0.971269		872.652	-1.04426		872.291	-0.879233		903.997	-0.0833395		886.89	-0.59193		896.352	-1.16162
448.71	831.921	-5.54174		909.132	-1.11939		868.493	-0.95184		904.592	-0.971262		872.705	-0.991745		872.332	-0.837695		904.002	-0.0778968		886.915	-0.566578		896.352	-1.16161
418.662	832.135	-5.32707		909.151	-1.10042		868.541	-0.90421		904.592	-0.971254		872.755	-0.940967		872.373	-0.797243		904.007	-0.0728011		886.94	-0.541617		896.352	-1.1616
390.625	832.349	-5.11322		909.172	-1.0798		868.587	-0.858124		904.592	-0.971244		872.804	-0.891968		872.412	-0.757943		904.012	-0.0680314		886.964	-0.51711		896.352	-1.16159
364.466	832.561	-4.9009		909.194	-1.05748		868.631	-0.813623		904.592	-0.971231		872.851	-0.844773		872.45	-0.719845		904.017	-0.0635677		886.988	-0.493115		896.352	-1.16157
340.059	832.772	-4.69081		909.218	-1.03342		868.674	-0.770737		904.592	-0.971216		872.897	-0.7994		872.487	-0.682993		904.021	-0.0593912		887.012	-0.469684		896.352	-1.16155
317.286	832.979	-4.48357		909.244	-1.00761		868.715	-0.729484		904.592	-0.971195		872.94	-0.755854		872.522	-0.647419		904.025	-0.0554841		887.035	-0.446861		896.352	-1.16153
296.038	833.183	-4.27981		909.271	-0.980076		868.755	-0.689872		904.592	-0.971167		872.982	-0.71413		872.557	-0.613147		904.028	-0.0518298		887.057	-0.424685		896.352	-1.16149
276.214	833.382	-4.08007		909.301	-0.950911		868.793	-0.651901		904.592	-0.971127		873.022	-0.674216		872.59	-0.58019		904.032	-0.0484124		887.078	-0.403189		896.352	-1.16145
257.716	833.577	-3.88485		909.331	-0.920241		868.829	-0.615561		904.592	-0.971065		873.06	-0.636089		872.621	-0.548556		904.035	-0.045217		887.099	-0.3824		896.352	-1.16137
240.458	833.768	-3.69458		909.363	-0.888245		868.864	-0.580835		904.592	-0.970956		873.097	-0.599722		872.652	-0.518242		904.038	-0.0422296		887.119	-0.362336		896.352	-1.16124
224.355	833.953	-3.50965		909.396	-0.855141		868.897	-0.5477		904.592	-0.970716		873.131	-0.565079		872.681	-0.489241		904.041	-0.0394371		887.138	-0.343013		896.352	-1.16096
209.331	834.132	-3.33036		909.43	-0.821181		868.929	-0.516126		904.593	-0.969787		873.164	-0.532121		872.708	-0.461538		904.043	-0.0368271		887.157	-0.324439		896.354	-1.15984
195.312	834.305	-3.15696		909.465	-0.786637		868.959	-0.486079		904.617	-0.945809		873.195	-0.500804		872.735	-0.435114		904.046	-0.0343878		887.175	-0.306618		896.382	-1.13117
182.233	834.473	-2.98966		909.5	-0.751787		868.987	-0.457519		904.679	-0.884281		873.225	-0.47108		872.76	-0.409943		904.048	-0.0321085		887.192	-0.289551		896.456	-1.05758
170.029	834.634	-2.8286		909.535	-0.716903		869.014	-0.430405		904.738	-0.825347		873.253	-0.442897		872.784	-0.385998		904.05	-0.0299788		887.208	-0.273231		896.526	-0.987097
158.643	834.788	-2.67385		909.569	-0.682242		869.04	-0.404692		904.793	-0.770183		873.28	-0.416203		872.807	-0.363247		904.052	-0.0279891		887.224	-0.257651		896.592	-0.921122
148.019	834.937	-2.52547		909.603	-0.648034		869.064	-0.380332		904.844	-0.71866		873.305	-0.390944		872.828	-0.341655		904.054	-0.0261303		887.239	-0.242798		896.654	-0.859502
138.107	835.079	-2.38346		909.637	-0.614483		869.088	-0.357276		904.892	-0.670565		873.329	-0.367062		872.849	-0.321184		904.056	-0.024394		887.253	-0.22866		896.711	-0.801981
128.858	835.215	-2.24777		909.67	-0.581759		869.109	-0.335475		904.937	-0.62568		873.352	-0.344504		872.868	-0.301798		904.057	-0.0227723		887.266	-0.215218		896.765	-0.748299
120.229	835.344	-2.11833		909.701	-0.549999		869.13	-0.314878		904.979	-0.583793		873.373	-0.323211		872.886	-0.283455		904.059	-0.0212576		887.279	-0.202454		896.815	-0.698204
112.178	835.467	-1.99504		909.732	-0.519313		869.149	-0.295433		905.018	-0.544708		873.393	-0.303127		872.904	-0.266115		904.06	-0.019843		887.291	-0.190347		896.862	-0.651459
104.665	835.585	-1.87778		909.762	-0.489778		869.168	-0.277091		905.055	-0.508237		873.412	-0.284198		872.92	-0.249738		904.062	-0.018522		887.303	-0.178877		896.906	-0.607841
97.6562	835.696	-1.76639		909.79	-0.461449		869.185	-0.259801		905.089	-0.474207		873.43	-0.266369		872.935	-0.234282		904.063	-0.0172885		887.313	-0.168021		896.946	-0.567142
91.1165	835.802	-1.66072		909.817	-0.434361		869.201	-0.243514		905.12	-0.442455		873.447	-0.249586		872.95	-0.219705		904.064	-0.0161367		887.324	-0.157756		896.984	-0.529167
85.0147	835.902	-1.56058		909.843	-0.408526		869.217	-0.22818		905.15	-0.412828		873.462	-0.233796		872.964	-0.205969		904.065	-0.0150612		887.333	-0.148057		897.02	-0.493734
79.3215	835.997	-1.46578		909.867	-0.383945		869.231	-0.213753		905.178	-0.385185		873.477	-0.218949		872.977	-0.193032		904.066	-0.0140571		887.343	-0.138902		897.053	-0.460673
74.0096	836.086	-1.37614		909.891	-0.360605		869.245	-0.200186		905.204	-0.359392		873.491	-0.204996		872.989	-0.180855		904.067	-0.0131197		887.351	-0.130267		897.084	-0.429825
69.0534	836.171	-1.29144		909.913	-0.338483		869.257	-0.187435		905.228	-0.335326		873.504	-0.191889		873	-0.169401		904.068	-0.0122445		887.359	-0.122127		897.112	-0.401043
64.4291	836.251	-1.21149		909.934	-0.31755		869.269	-0.175456		905.25	-0.312872		873.517	-0.179582		873.011	-0.158632		904.069	-0.0114275		887.367	-0.11446		897.139	-0.374188
60.1145	836.326	-1.13608		909.954	-0.297768		869.281	-0.164208		905.271	-0.291921		873.528	-0.168031		873.021	-0.148513		904.069	-0.0106648		887.374	-0.107243		897.164	-0.349131
56.0888	836.397	-1.065		909.972	-0.279099		869.291	-0.15365		905.291	-0.272372		873.539	-0.157194		873.031	-0.139008		904.07	-0.00995292		887.381	-0.100454		897.188	-0.325751
52.3327	836.464	-0.998058		909.99	-0.261498		869.301	-0.143744		905.309	-0.254133		873.549	-0.147031		873.04	-0.130085		904.071	-0.00928837		887.387	-0.0940698		897.209	-0.303938
48.8281	836.527	-0.935046		910.007	-0.244921		869.31	-0.134453		905.326	-0.237115		873.559	-0.137502		873.048	-0.12171		904.071	-0.00866807		887.393	-0.0880704		897.23	-0.283584
45.5583	836.587	-0.875772		910.022	-0.229323		869.319	-0.125742		905.342	-0.221237		873.568	-0.128571		873.056	-0.113855		904.072	-0.00808909		887.399	-0.0824351		897.249	-0.264594
42.5074	836.642	-0.820045		910.037	-0.214656		869.327	-0.117578		905.357	-0.206422		873.576	-0.120204		873.063	-0.106488		904.073	-0.00754869		887.404	-0.0771441		897.267	-0.246876
39.6608	836.695	-0.76768		910.051	-0.200874		869.335	-0.109927		905.37	-0.192598		873.584	-0.112366		873.07	-0.0995814		904.073	-0.00704431		887.409	-0.0721785		897.283	-0.230343
37.0048	836.744	-0.718499		910.064	-0.187933		869.342	-0.102761		905.383	-0.179701		873.591	-0.105026		873.077	-0.0931093		904.074	-0.00657356		887.414	-0.0675201		897.298	-0.214918
34.5267	836.79	-0.672328		910.076	-0.175787		869.349	-0.09605		905.395	-0.167667		873.598	-0.0981537		873.083	-0.0870456		904.074	-0.0061342		887.418	-0.0631514		897.313	-0.200526
32.2145	836.833	-0.629002		910.087	-0.164394		869.355	-0.0897667		905.406	-0.156439		873.605	-0.0917215		873.088	-0.0813663		904.074	-0.00572416		887.422	-0.059056		897.326	-0.187098
30.0572	836.874	-0.588362		910.098	-0.153712		869.361	-0.0838852		905.417	-0.145963		873.611	-0.0857021		873.094	-0.0760482		904.075	-0.00534148		887.426	-0.0552178		897.339	-0.174569
28.0444	836.912	-0.550254		910.108	-0.1437		869.366	-0.078381		905.427	-0.136189		873.616	-0.0800701		873.099	-0.0710697		904.075	-0.00498435		887.43	-0.0516219		897.351	-0.162878
26.1663	836.948	-0.514533		910.117	-0.134321		869.372	-0.073231		905.436	-0.127069		873.621	-0.0748016		873.103	-0.0664099		904.075	-0.00465105		887.433	-0.0482538		897.361	-0.151971
24.4141	836.981	-0.48106		910.126	-0.125536		869.376	-0.0684132		905.444	-0.118559		873.626	-0.0698739		873.108	-0.0620496		904.076	-0.00434002		887.436	-0.0450999		897.372	-0.141794
22.7791	837.013	-0.449702		910.134	-0.117311		869.381	-0.063907		905.452	-0.11062		873.631	-0.0652658		873.112	-0.0579701		904.076	-0.00404975		887.439	-0.0421473		897.381	-0.132299
21.2537	837.042	-0.420335		910.142	-0.109612		869.385	-0.059693		905.46	-0.103212		873.635	-0.0609572		873.116	-0.0541541		904.076	-0.00377888		887.442	-0.0393838		897.39	-0.123439
19.8304	837.07	-0.392839		910.149	-0.102407		869.389	-0.0557527		905.467	-0.0963002		873.639	-0.0569292		873.119	-0.0505853		904.077	-0.0035261		887.445	-0.0367979		897.398	-0.115173
18.5024	837.095	-0.367101		910.156	-0.0956668		869.393	-0.052069		905.473	-0.0898513		873.643	-0.053164		873.123	-0.047248		904.077	-0.00329022		887.447	-0.0343785		897.406	-0.10746
17.2633	837.119	-0.343013		910.162	-0.089362		869.396	-0.0486256		905.479	-0.0838343		873.647	-0.0496449		873.126	-0.0441278		904.077	-0.0030701		887.449	-0.0321154		897.413	-0.100264
16.1073	837.142	-0.320474		910.168	-0.0834658		869.399	-0.0454073		905.485	-0.0782202		873.65	-0.0463562		873.129	-0.0412109		904.077	-0.00286469		887.451	-0.0299989		897.42	-0.0935497
15.0286	837.163	-0.29939		910.173	-0.0779527		869.402	-0.0423995		905.49	-0.0729821		873.653	-0.0432831		873.131	-0.0384845		904.077	-0.00267301		887.453	-0.0280197		897.426	-0.087285
14.0222	837.183	-0.279669		910.179	-0.0727986		869.405	-0.039589		905.495	-0.0680947		873.656	-0.0404118		873.134	-0.0359363		904.078	-0.00249415		887.455	-0.0261692		897.432	-0.0814398
13.0832	837.201	-0.261226		910.183	-0.0679808		869.408	-0.0369629		905.499	-0.0635346		873.659	-0.0377293		873.136	-0.0335551		904.078	-0.00232725		887.457	-0.0244393		897.437	-0.075986
12.207	837.218	-0.243982		910.188	-0.063478		869.41	-0.0345095		905.504	-0.0592799		873.661	-0.0352233		873.138	-0.0313301		904.078	-0.00217151		887.459	-0.0228224		897.442	-0.0708975
11.3896	837.234	-0.22786		910.192	-0.0592702		869.413	-0.0322176		905.508	-0.0553102		873.663	-0.0328826		873.141	-0.0292512		904.078	-0.00202618		887.46	-0.0213112		897.447	-0.0661497
10.6268	837.25	-0.21279		910.196	-0.0553385		869.415	-0.0300767		905.511	-0.0516062		873.666	-0.0306962		873.142	-0.0273091		904.078	-0.00189058		887.462	-0.019899		897.452	-0.0617199
9.91519	837.264	-0.198705		910.2	-0.0516651		869.417	-0.028077		905.515	-0.0481503		873.668	-0.0286543		873.144	-0.0254949		904.078	-0.00176404		887.463	-0.0185795		897.456	-0.0575867
9.2512	837.277	-0.185542		910.203	-0.0482334		869.419	-0.0262094		905.518	-0.0449259		873.669	-0.0267473		873.146	-0.0238003		904.078	-0.00164597		887.464	-0.0173466		897.46	-0.0537303
8.63167	837.289	-0.173242		910.206	-0.0450278		869.42	-0.0244652		905.521	-0.0419173		873.671	-0.0249665		873.148	-0.0222175		904.079	-0.0015358		887.465	-0.0161949		897.463	-0.0501322
8.05364	837.301	-0.161749		910.209	-0.0420336		869.422	-0.0228364		905.524	-0.0391102		873.673	-0.0233036		873.149	-0.0207393		904.079	-0.001433		887.466	-0.015119		897.467	-0.046775
7.51431	837.311	-0.151012		910.212	-0.0392372		869.424	-0.0213155		905.526	-0.0364912		873.674	-0.0217509		873.15	-0.0193589		904.079	-0.00133707		887.467	-0.014114		897.47	-0.0436426
7.0111	837.321	-0.140982		910.215	-0.0366256		869.425	-0.0198953		905.529	-0.0340475		873.676	-0.0203012		873.152	-0.0180698		904.079	-0.00124757		887.468	-0.0131754		897.473	-0.04072
6.54159	837.331	-0.131613		910.217	-0.0341868		869.426	-0.0185693		905.531	-0.0317674		873.677	-0.0189476		873.153	-0.0168661		904.079	-0.00116406		887.469	-0.0122987		897.475	-0.0379931
6.10352	837.339	-0.122862		910.22	-0.0319095		869.427	-0.0173313		905.533	-0.02964		873.679	-0.017684		873.154	-0.0157422		904.079	-0.00108613		887.47	-0.0114801		897.478	-0.0354488
5.69478	837.348	-0.114689		910.222	-0.0297831		869.429	-0.0161755		905.535	-0.0276551		873.68	-0.0165043		873.155	-0.0146928		904.079	-0.00101342		887.471	-0.0107156		897.48	-0.0330749
5.31342	837.355	-0.107056		910.224	-0.0277977		869.43	-0.0150964		905.537	-0.0258032		873.681	-0.015403		873.156	-0.0137131		904.079	-0.000945572		887.471	-0.0100018		897.483	-0.03086
4.9576	837.362	-0.0999283		910.225	-0.0259441		869.431	-0.0140891		905.539	-0.0240752		873.682	-0.0143749		873.157	-0.0127985		904.079	-0.000882268		887.472	-0.0093353		897.485	-0.0287934
4.6256	837.369	-0.0932724		910.227	-0.0242136		869.432	-0.0131488		905.54	-0.022463		873.683	-0.0134153		873.158	-0.0119446		904.079	-0.0008232		887.473	-0.008713		897.487	-0.0268652
4.31584	837.375	-0.0870577		910.229	-0.0225981		869.433	-0.012271		905.542	-0.0209587		873.684	-0.0125195		873.159	-0.0111475		904.079	-0.000768087		887.473	-0.008132		897.488	-0.0250661
4.02682	837.381	-0.081255		910.23	-0.02109		869.433	-0.0114516		905.543	-0.0195552		873.685	-0.0116834		873.159	-0.0104034		904.079	-0.000716662		887.474	-0.00758959		897.49	-0.0233875
3.75715	837.387	-0.0758374		910.232	-0.0196822		869.434	-0.0106869		905.545	-0.0182456		873.685	-0.010903		873.16	-0.00970881		904.079	-0.000668679		887.474	-0.00708322		897.492	-0.0218213
3.50555	837.392	-0.0707796		910.233	-0.018368		869.435	-0.00997301		905.546	-0.0170238		873.686	-0.0101745		873.161	-0.00906048		904.079	-0.000623909		887.475	-0.00661052		897.493	-0.02036
3.27079	837.396	-0.0660577		910.234	-0.0171414		869.436	-0.00930674		905.547	-0.0158837		873.687	-0.00949468		873.161	-0.00845533		904.08	-0.000582135		887.475	-0.00616927		897.494	-0.0189966
3.05176	837.401	-0.0616498		910.235	-0.0159965		869.436	-0.00868487		905.548	-0.01482		873.687	-0.00886016		873.162	-0.0078905		904.08	-0.000543158		887.476	-0.00575738		897.496	-0.0177244
2.84739	837.405	-0.057535		910.237	-0.0149278		869.437	-0.00810448		905.549	-0.0138276		873.688	-0.00826796		873.162	-0.00736331		904.08	-0.00050679		887.476	-0.00537291		897.497	-0.0165375
2.65671	837.409	-0.0536939		910.238	-0.0139304		869.437	-0.00756279		905.55	-0.0129016		873.689	-0.00771527		873.163	-0.00687127		904.08	-0.000472857		887.476	-0.00501404		897.498	-0.01543
2.4788	837.412	-0.0501086		910.238	-0.0129995		869.438	-0.00705725		905.551	-0.0120376		873.689	-0.00719946		873.163	-0.00641204		904.08	-0.000441196		887.477	-0.00467909		897.499	-0.0143967
2.3128	837.416	-0.046762		910.239	-0.0121307		869.438	-0.00658544		905.552	-0.0112315		873.69	-0.00671809		873.164	-0.00598345		904.08	-0.000411654		887.477	-0.00436646		897.5	-0.0134326
2.15792	837.419	-0.0436384		910.24	-0.0113198		869.439	-0.00614513		905.552	-0.0104794		873.69	-0.00626885		873.164	-0.00558345		904.08	-0.00038409		887.477	-0.00407468		897.501	-0.0125331
2.01341	837.422	-0.0407229		910.241	-0.010563		869.439	-0.00573421		905.553	-0.00977758		873.69	-0.00584961		873.165	-0.00521015		904.08	-0.000358372		887.478	-0.00380235		897.502	-0.0116938
1.87858	837.424	-0.0380018		910.242	-0.00985678		869.439	-0.00535073		905.554	-0.00912281		873.691	-0.00545838		873.165	-0.00486177		904.08	-0.000334375		887.478	-0.00354819		897.502	-0.0109107
1.75277	837.427	-0.0354621		910.242	-0.00919767		869.44	-0.00499286		905.554	-0.00851188		873.691	-0.00509328		873.165	-0.00453665		904.08	-0.000311985		887.478	-0.00331099		897.503	-0.01018
1.6354	837.429	-0.0330918		910.243	-0.00858258		869.44	-0.0046589		905.555	-0.00794187		873.691	-0.00475257		873.166	-0.00423325		904.08	-0.000291095		887.478	-0.00308962		897.504	-0.0094983
1.52588	837.431	-0.0308797		910.243	-0.00800857		869.44	-0.00434726		905.556	-0.00741003		873.692	-0.00443463		873.166	-0.00395011		904.08	-0.000271603		887.479	-0.00288303		897.505	-0.00886223

## Sheet: Fig. 6d
	Relative root growth %
	- Al							+ Al
	WT	alr1-1	ALR1/alr1-1#1	ALR1CD/alr1-1#1	ALR1CD/alr1-1#2	ALR14C-A/alr1-1#1	ALR14C-A/alr1-1#2	WT	alr1-1	ALR1/alr1-1#1	ALR1CD/alr1-1#1	ALR1CD/alr1-1#2	ALR14C-A/alr1-1#1	ALR14C-A/alr1-1#2
	102.314	106.788	105.882	105.788	97.2265	89.7471	89.7471	83.7116	34.2055	86.0963	86.1977	87.1685	58.6348	45.5639
	100.356	101.782	106.952	97.9519	93.2033	107.098	107.098	82.7325	37.5427	93.0481	81.6266	84.4864	55.0449	49.2583
	99.3769	106.788	104.278	99.2579	103.261	93.9353	93.9353	80.7744	28.3656	84.492	88.1567	94.5443	53.2499	46.1797
	105.251	104.285	102.674	101.87	90.5212	114.876	114.876	85.6698	10.0114	81.2834	101.217	99.9086	46.6685	27.7078
	101.335	105.954	104.278	114.93	101.92	120.261	120.261	89.0966	20.0227	91.4438	99.2579	88.5096	53.2499	38.1752
	102.804	95.1081	107.487	128.643	116.001	80.174	80.174	90.0757	20.857	86.631	100.564	92.5328	38.2921	30.1707
	104.272	101.782	93.5829	86.1977	108.625	108.295	108.295	78.8162	40.8798	93.5829	90.1158	86.498	38.8904	45.5639
	96.9292	97.6109	98.9305	105.135	89.1801	92.7387	92.7387	84.2012	43.3826	86.0963	86.1977	92.5328	47.2668	46.1797
	89.0966	112.628	89.3048	111.665	99.9086	96.9268	96.9268	85.1802	35.8741	95.7219	92.7278	83.1454	45.4719	54.7999
	98.3979	110.959	101.604	105.788	110.637	96.9268	96.9268	85.6698	37.5427	83.4225	86.1977	77.1106	49.0617	54.1842
	102.314	87.5995	101.07	112.971	88.5096	114.278	114.278	82.7325	50.8912	93.5829	85.5447	86.498	55.6432	48.6426
	97.4188	99.2795	105.882	83.5856	92.5328	92.7387	92.7387	81.2639	37.5427	82.8877	84.2387	93.2033	50.2584	21.5505
	96.9292	106.788	91.9786	88.1567	113.319	114.876	114.876	74.4103	42.5483	86.0963	88.8097	82.4749	26.9241	38.1752
	97.4188	111.794	108.556	90.1158	108.625	96.3285	96.3285	89.5861	35.0398	84.492	86.1977	104.602	31.1123	40.0224
	99.8665	100.948	88.2353	101.87	108.625	90.9437	90.9437	75.3894	52.5597	95.1872	99.2579	89.8507	29.3174	42.4853
	121.896	100.948	110.695	99.2579	99.238	93.9353	93.9353	78.8162	26.697	105.882	90.1158	88.5096	34.7022	32.6336
	98.8874	85.0967	105.882	94.6869	100.579	88.5504	88.5504	85.1802	25.8627	96.7914	92.7278	81.8043	31.1123	35.7123
	111.615	99.2795	100	82.9326	116.001	90.3454	90.3454	72.4522	35.0398	86.631	90.7688	95.2149	29.3174	41.8696
	100.356	100.114	91.4438	100.564	99.9086	93.337	93.337	73.9208	17.5199	88.2353	79.0145	95.2149	22.7359	29.555
	87.6279	81.7596	97.3262	92.0748	81.8043	96.9268	96.9268	84.2012	32.537	81.2834	77.7085	95.8854	49.0617	39.4067
	88.607	84.2624	95.7219	97.2989	93.2033	114.876	114.876	82.243	37.5427	86.631	99.2579	92.5328	23.3342	43.101
	96.9292	98.4452	88.2353	99.2579	87.1685	111.885	111.885	85.6698	32.537	83.4225	93.3808	86.498	33.5056	41.2538
	Root length was measured with ImageJ software

## Sheet: Fig. 6g
		Relative fluorescence intensity (%)
		ALR1/alr1-1#1	ALR14C-A/alr1-1#1
		135.079	35.0724
		74.5787	36.7363
		107.923	40.1899
		89.1051	34.0114
		187.218	31.4788
		92.5659	28.0275
		103.819	34.7638
		75.9791	28.4833
		83.5391	26.4942
		104.996	32.7629
		122.72	35.1673
		113.43	40.057
		108.274	33.0335
		90.3228	29.2808
		97.2775	24.5621
		81.9179	39.1194
		81.2841	39.2381
		88.4643	32.732
		72.7914	52.2407
		88.7135	49.8457
