# Supplementary material for: The LRR receptor-like kinase ALR1 is a plant aluminum ion sensor
Source: Cell Res. 2024 Jan 10;34(4):281–94. doi: 10.1038/s41422-023-00915-y (PMC10978910; doi:10.1038/s41422-023-00915-y)
Supplement: Supplementary file 16 — source data [file 41422_2023_915_MOESM16_ESM.zip › Fig. S1.xlsx]

## Sheet: Fig. S1c
	Relative root growth %
	- Al			+ Al
	WT	alr1-1	alr1-2	WT	alr1-1	alr1-2
	101.04	90.7427	105.092	88.709	35.388	40.3019
	106.487	103.81	108.777	81.9451	40.9072	37.1546
	99.6629	109.248	98.1832	81.9451	44.5597	54.3501
	98.6453	100.401	103.71	81.1071	39.2028	36.1566
	105.469	94.8009	101.945	73.7446	53.9748	37.9222
	92.4201	98.2099	103.71	71.1108	39.2028	33.9304
	93.6771	94.3951	105.553	81.1669	36.6055	37.5384
	96.0116	99.1027	103.787	83.5612	43.0987	36.5404
	101.818	95.9372	88.2805	85.6562	38.31	29.0942
	98.6453	99.3462	103.403	82.4838	45.5337	44.8311
	98.8848	94.6386	94.7288	84.2795	54.1372	41.1464
	102.835	100.158	90.0461	89.1878	47.644	35.8495
	110.976	106.326	95.1126	77.336	57.6273	47.4411
	98.6453	106.651	95.4964	83.5612	47.4005	40.0716
	98.7052	106.651	94.1914	84.9379	44.1539	33.3163
	91.9413	104.054	100.179	91.2828	37.5795	40.5322
	97.2686	98.8592	100.64	86.2548	48.2933	43.4493
	100.321	96.6677	107.165	87.8111		44.4473
	106.546
	Root length was measured with ImageJ software

## Sheet: Fig. S1d
ALR1 expression
WT	alr1-1	ALR1/alr1-1#1	ALR1/alr1-1#2	ALR1CD/alr1-1#1	ALR1CD/alr1-1#2	ALR14C-A/alr1-1#1	ALR14C-A/alr1-1#2	ALR1R300A/alr1-1#1	ALR1R300A/alr1-1#2	ALR1F506A/alr1-1#1	ALR1F506A/alr1-1#2	ALR1K762R/alr1-1#1	ALR1K762R/alr1-1#2	ALR1ox1	ALR1ox2
0.995263	0.001512	1.12415	1.21526	0.869586	0.825496	1.34569	1.35427	1.03527	1.07177	1.09682	1.17013	0.920188	0.907519	5.15748	4.43828
1.36854	0.000731	1.02355	1.42734	0.920188	0.921452	1.24563	1.26846	0.965936	0.965936	1.15135	1.09177	0.852635	1.04247	4.2772	4.75683
0.880666	0.001238	0.972655	1.32256	0.7457	0.987451	1.25697	1.45263	0.993092	0.986233	1.05946	1.04006	1.02811	0.946058	5.26585	4.69134

## Sheet: Fig. S1f
	Relative root growth %
	- Al					+ Al
	WT	alr1-1	shr	SALK_008396C	rgi1 rgi2	WT	alr1-1	shr	SALK_008396C	rgi1 rgi2
	103.236	103.566	114.254	99.6332	99.8729	89.843	23.75	83.0355	89.3372	91.133
	106.504	100.451	104.438	100.9	95.9797	92.9189	25.502	77.7251	81.6549	93.6755
	99.1349	92.5666	93.4954	108.504	104.958	87.7924	23.5553	80.2998	98.2868	80.6452
	104.005	102.982	102.185	91.8716	106.944	92.3422	34.749	84.1619	80.6253	79.6917
	92.5344	93.7346	83.6792	91.3964	89.9412	83.1785	30.1742	70.1618	84.0308	87.3192
	97.7251	90.5225	99.2886	102.009	104.004	85.7417	11.291	73.2193	79.1997	69.8395
	91.5091	97.5307	96.7138	83.8724	90.1796	76.9625	31.1475	71.2882	90.6044	79.4534
	82.7299	93.6373	93.1735	100.663	106.944	90.8683	39.3238	83.8401	100.663	85.8891
	108.427	92.9559	94.6218	101.059	94.8673	79.3335	23.458	76.4377	80.7045	87.3987
	102.531	89.5492	86.5758	96.386	108.613	82.025	31.3422	80.2998	96.4652	81.4397
	98.9426	87.4078	89.9551	95.0396	102.018	79.5899	7.0082	79.3343	87.3572	85.8096
	105.992	106.68	106.852	102.088	105.514	75.4886	33.0943	83.5183	74.6061	84.2206
	110.99	97.4334	103.955	110.721	103.925	78.4364	36.9877	76.1159	82.7637	93.9139
	109.708	110.476	106.369	113.097	103.925	94.7773	33.5809	74.0239	92.3468	87.2398
	97.4688	98.5041	105.404	105.811	113.142	82.6658	19.4672	74.1848	82.3677	92.2454
	86.7671	101.327	114.093	102.484	104.004	93.6238	25.8914	87.7022	96.782	77.7848
	102.275	109.6	100.254	99.0788	99.3167	86.3185	17.5205		98.0492	81.0424
	99.5194	119.821		95.99	91.6892	84.4601	16.6445		98.1284	94.9468
						80.0384	33.9703		85.3772	98.4427
						86.1903	32.3156		91.7132
						83.4989	33.3863
	Root length was measured with ImageJ software

## Sheet: Fig. S1h
	Relative root growth %
	- Al					2 μΜ Al					3 μΜ Al					4 μΜ Al					5 μΜ Al
	WT	alr1-1	ALR1ox1	almt1		WT	alr1-1	ALR1ox1	almt1		WT	alr1-1	ALR1ox1	almt1		WT	alr1-1	ALR1ox1	almt1		WT	alr1-1	ALR1ox1	almt1
	95.9079	107.978	98.2583	101.393		71.3831	61.2105	89.0006	52.6033		71.1743	52.9574	99.7312	43.0032		74.2008	38.652	73.2203	39.1894		69.8176	40.8528	93.6295	25.3811
	102.17	107.978	96.7855	97.7106		72.8441	65.4746	93.5243	51.0252		69.7133	44.9794	93.7347	45.8963		66.5824	32.8748	73.2203	35.1127		71.1743	34.663	84.1613	29.8524
	99.0388	96.5612	110.882	111.387		72.9485	59.2847	96.7855	62.5979		75.8706	55.0206	93.9451	52.6033		66.5824	36.8638	74.7984	32.614		77.3316	34.9381	88.8954	25.3811
	84.3238	100.825	89.6318	114.544		71.9049	58.0468	97.2063	49.0525		76.8098	61.7607	108.147	49.7101		70.2351	45.9422	84.6873	43.9237		80.4625	40.1651	99.5207	38.1374
	95.8036	107.703	107.727	99.9462		88.6027	70.8391	99.2051	64.3075		81.193	37.1389	93.8399	49.0525		77.1229	48.9684	71.5371	38.0059		81.7148	52.2696	93.9451	35.2442
	109.579	107.428	105.307	99.4202		87.7678	58.7345	84.4769	47.606		69.922	55.1582	104.57	46.8169		74.2008	49.7937	96.5751	40.636		84.6369	52.2696	107.306	29.8524
	118.45	83.4938	105.307	108.494		98.7257	65.337	119.299	67.3322		82.8628	41.5406	107.306	56.68		65.3301	60.11	80.5845	58.5211		82.341	32.8748	98.2583	43.9237
	96.8472	94.773	128.556	96.527		71.9049	62.3109	112.566	52.6033		73.2616	58.1843	103.308	56.68		79.3145	33.5626	87.633	43.9237		79.732	46.7675	88.7902	40.636
	107.596	98.6245	114.67	102.445		74.827	75.2407	103.518	59.0472		81.193	65.337	119.194	46.1594		59.4859	52.5447	93.5243	56.68		59.4859	36.8638	88.4746	21.0413
	104.361	98.6245	84.2665	97.9736		90.0637	80.4677	96.1543	59.0472		79.0014	54.1953	100.888	47.606		62.408	56.121	100.678	43.3977		61.8862	31.2242	107.937	36.5593
	103.318	98.2118	98.2583	99.5517		72.0092	68.3631	105.202	53.3923		84.0108	68.6382	114.985	53.6553		72.7398	58.0468	105.307	45.3703		67.6261	48.9684	98.4687	43.1347
	90.8986	94.773	88.0538	97.9736		74.0965	64.5117	100.573	55.628		83.802	61.0729	94.6815	52.3402		65.3301	49.381	98.2583	42.6086		74.2008	49.2435	112.776	35.6387
	93.1946	103.164	88.7902	91.7927		81.2974	65.337	114.985	48.658		72.531	62.9986	104.255	48.132		67.9391	53.37	107.621	35.3757		53.746	52.2696	91.4202	35.2442
	102.483	104.264	89.9474	97.1845		70.2351	68.3631	115.722	55.891		69.6089	40.1651	95.9439	35.3757		78.2709	57.0839	96.1543	41.8196		55.7289	50.3439	112.566	40.899
	95.0731	97.7992	85.3185	91.7927		78.2709	77.9917	103.834	64.8335		85.8893	62.3109		47.606			46.4924	100.468	40.7675		55.7289	42.5034	102.782	31.4305
	98.7257	102.751	94.2607	111.387		65.1214	73.8652	113.723	59.1787		78.8971	66.0248		43.9237			47.4553	84.2665	36.1647		63.0342	36.8638	87.0018	32.088
	102.483	93.5351	106.043	88.768		71.9049	74.9656	113.828	52.8663		81.7148	66.7125		45.3703			60.11		48.132			47.868	91.4202	32.088
	90.6899	101.1	107.937	98.8941		83.2802			44.7128			50.3439		58.2581					47.2114			39.89	103.308	34.1921
	109.058	110.179		100.472		68.6697			58.3896			59.0096		51.0252					47.0799				95.8387	31.4305
		92.1596		88.768		71.4874								40.7675									106.148
		99.5873		99.8147										39.7155
		98.4869		103.76
	Root length was measured with ImageJ software

## Sheet: Fig. S1k
	survival rate %
	WT	alr1-1	almt1
	65	25	25
	75	20	20
	65	20	15
