# Supplementary material for: The LRR receptor-like kinase ALR1 is a plant aluminum ion sensor
Source: Cell Res. 2024 Jan 10;34(4):281–94. doi: 10.1038/s41422-023-00915-y (PMC10978910; doi:10.1038/s41422-023-00915-y)
Supplement: Supplementary file 16 — source data [file 41422_2023_915_MOESM16_ESM.zip › Fig. S10.xlsx]

## Sheet: Fig. S10a
	NADPH oxidase activity (ΔA mg-1 protein)
	Time (min)	WT (-Al)			alr1-1 (-Al)			ALR1CD/alr1-1#1 (-Al)			ALR14C-A/alr1-1#1 (-Al)			WT (+Al)			alr1-1 (+Al)			ALR1CD/alr1-1#1 (+Al)			ALR14C-A/alr1-1#1 (+Al)
	10	0.187	0.167	0.171	0.13	0.147	0.14	0.15	0.112	0.157	0.148	0.147	0.152	0.291	0.275	0.27	0.149	0.139	0.141	0.279	0.258	0.246	0.11	0.136	0.108
	23	0.301	0.274	0.257	0.263	0.261	0.231	0.231	0.198	0.229	0.26	0.252	0.24	0.555	0.516	0.574	0.258	0.243	0.26	0.434	0.415	0.396	0.213	0.245	0.203
	35	0.363	0.356	0.328	0.333	0.306	0.326	0.266	0.258	0.302	0.32	0.33	0.313	0.646	0.632	0.719	0.329	0.306	0.335	0.542	0.546	0.52	0.289	0.307	0.265
	50	0.473	0.458	0.442	0.45	0.43	0.423	0.361	0.365	0.426	0.421	0.405	0.426	0.741	0.757	0.822	0.407	0.431	0.438	0.645	0.658	0.642	0.326	0.413	0.351
	70	0.511	0.419	0.502	0.486	0.423	0.467	0.412	0.438	0.467	0.467	0.451	0.458	0.777	0.829	0.859	0.446	0.491	0.518	0.706	0.717	0.708	0.375	0.444	0.439

## Sheet: Fig. S10c
	ROS production (relative fluorescence intensity %)
	WT	alr1-1	ALR1CD/alr1-1#1	ALR14C-A/alr1-1#1
	87.3349	47.3364	77.8641	43.9043
	109.007	31.2077	80.7104	46.1885
	87.4135	30.0617	87.0597	42.204
	132.415	37.5845	84.6477	38.1939
	85.7191	36.7884	62.213	46.1433
	65.3365	34.9288	63.5733	43.69
	87.8872	38.3256	92.8566	45.4395
	95.8268	30.4588	72.7552	45.4238
	121.652	34.5101	83.6256	42.3651
	112.923	36.8061	88.6657	44.952
	115.584	35.9097	83.8398	31.9842
	143.122	30.9915	71.7212	45.357
	92.9627	49.0447	88.0779	43.1691
	63.5929	31.0505	80.4097	39.8353
	99.2235	38.1113	99.1764	43.2851
