# Supplementary material for: The LRR receptor-like kinase ALR1 is a plant aluminum ion sensor
Source: Cell Res. 2024 Jan 10;34(4):281–94. doi: 10.1038/s41422-023-00915-y (PMC10978910; doi:10.1038/s41422-023-00915-y)
Supplement: Supplementary file 16 — source data [file 41422_2023_915_MOESM16_ESM.zip › Fig. S11.xlsx]

## Sheet: Fig. S11b
	Relative root growth %
	- PSK						+ PSK
	WT	alr1-1	ALR1R300A/alr1-1#1	ALR1R300A/alr1-1#2	ALR1F506A/alr1-1#1	ALR1F506A/alr1-1#2	WT	alr1-1	ALR1R300A/alr1-1#1	ALR1R300A/alr1-1#2	ALR1F506A/alr1-1#1	ALR1F506A/alr1-1#2
	92.437	92.9577	121.824	105.096	110	95.0166	154.062	103.286	100.326	84.0764	102.667	109.635
	117.087	123.944	100.326	84.0764	110	95.0166	123.249	92.9577	93.1596	105.096	102.667	116.944
	92.437	113.615	114.658	91.0828	88	95.0166	135.574	92.9577	100.326	84.0764	110	109.635
	98.5994	82.6291	85.9935	91.0828	102.667	87.7076	123.249	103.286	100.326	91.0828	95.3333	109.635
	98.5994	113.615	107.492	84.0764	110	102.326	141.737	103.286	93.1596	91.0828	95.3333	102.326
	86.2745	92.9577	93.1596	98.0892	110	95.0166	135.574	103.286	78.8274	98.0892	102.667	102.326
	92.437	92.9577	107.492	98.0892	88	95.0166	117.087	113.615	107.492	105.096	117.333	109.635
	98.5994	82.6291	100.326	112.102	110	109.635	123.249	92.9577	114.658	98.0892	88	95.0166
	92.437	82.6291	93.1596	119.108	102.667	109.635	135.574	113.615	100.326	84.0764	95.3333	87.7076
	86.2745	103.286	93.1596	105.096	102.667	109.635	141.737	113.615	93.1596	77.0701	95.3333	95.0166
	104.762	103.286	100.326	98.0892	102.667	102.326	123.249	103.286	85.9935	91.0828	102.667	102.326
	86.2745	92.9577	93.1596	91.0828	95.3333	95.0166	117.087	103.286	85.9935	98.0892	117.333	102.326
	104.762	113.615	107.492	105.096	88	116.944	154.062	92.9577	78.8274	84.0764	110	109.635
	86.2745	103.286	107.492	91.0828	95.3333	95.0166	135.574	92.9577	93.1596	84.0764	102.667	116.944
	86.2745	103.286	100.326	91.0828	88	109.635	129.412	72.3005	78.8274	98.0892	88	109.635
	104.762	92.9577	100.326	105.096	73.3333	87.7076	135.574	123.944	78.8274	84.0764	95.3333	102.326
	98.5994	92.9577	100.326	112.102	117.333	109.635	129.412	103.286	85.9935	105.096	102.667	87.7076
	117.087	82.6291	107.492	119.108	102.667	102.326	117.087	123.944	85.9935	84.0764	117.333	95.0166
	104.762	92.9577	93.1596	105.096	110	95.0166	147.899	103.286	93.1596	98.0892	88	109.635
	110.924	113.615	93.1596	91.0828	110	95.0166	129.412	103.286	107.492	105.096	110	95.0166
	123.249	123.944	85.9935	105.096	95.3333	87.7076	141.737	103.286	100.326	119.108	95.3333	102.326
	117.087	103.286	93.1596	98.0892	88	109.635	135.574	92.9577	107.492	105.096	110	95.0166
	Root length was measured with ruler

## Sheet: Fig. S11d
	Relative root growth %
	- Al						+ Al
	WT	alr1-1	ALR1F506A/alr1-1#1	ALR1F506A/alr1-1#2	ALR1R300A/alr1-1#1	ALR1R300A/alr1-1#2	WT	alr1-1	ALR1F506A/alr1-1#1	ALR1F506A/alr1-1#2	ALR1R300A/alr1-1#1	ALR1R300A/alr1-1#2
	105.389	107.817	101.222	97.0786	103.8	97.0223	86.2275	26.9542	78.7286	80.8989	76.4846	79.9007
	100.599	107.817	89.9755	97.0786	98.3373	119.851	71.8563	26.9542	95.599	75.5056	65.5582	102.73
	100.599	94.3396	106.846	107.865	98.3373	102.73	76.6467	26.9542	78.7286	75.5056	81.9477	79.9007
	86.2275	94.3396	101.222	97.0786	92.8741	102.73	67.0659	47.1698	84.3521	80.8989	81.9477	91.3151
	110.18	107.817	101.222	97.0786	98.3373	108.437	71.8563	33.6927	89.9755	80.8989	76.4846	74.1936
	95.8084	87.6011	95.599	102.472	92.8741	97.0223	91.018	26.9542	61.8582	75.5056	81.9477	85.6079
	110.18	94.3396	95.599	102.472	103.8	85.6079	67.0659	13.4771	73.1051	70.1124	98.3373	85.6079
	105.389	114.555	95.599	91.6854	98.3373	102.73	81.4371	20.2156	84.3521	64.7191	81.9477	74.1936
	100.599	101.078	106.846	97.0786	98.3373	102.73	81.4371	26.9542	84.3521	70.1124	81.9477	85.6079
	105.389	101.078	89.9755	107.865	92.8741	91.3151	76.6467	20.2156	95.599	75.5056	71.0214	91.3151
	100.599	94.3396	101.222	102.472	98.3373	102.73	81.4371	33.6927	89.9755	80.8989	76.4846	91.3151
	91.018	94.3396	106.846	102.472	98.3373	102.73	86.2275	47.1698	89.9755	91.6854	81.9477	97.0223
	95.8084	94.3396	106.846	97.0786	103.8	102.73	86.2275	26.9542	78.7286	70.1124	81.9477	79.9007
	95.8084	94.3396	101.222	107.865	98.3373	102.73	67.0659	20.2156	95.599	70.1124	71.0214	79.9007
	105.389	94.3396	101.222	97.0786	109.264	97.0223	71.8563	13.4771	73.1051	80.8989	76.4846	79.9007
	95.8084	94.3396	106.846	97.0786	98.3373	97.0223	81.4371	13.4771	78.7286	86.2921	76.4846	97.0223
	100.599	94.3396	106.846	102.472	103.8	102.73	71.8563	20.2156	89.9755	91.6854	76.4846	79.9007
	95.8084	107.817	95.599	102.472	98.3373	97.0223	76.6467	26.9542	89.9755	75.5056	76.4846	85.6079
	105.389	101.078	95.599	102.472	103.8	108.437	71.8563	26.9542	84.3521	86.2921	81.9477	85.6079
	86.2275	101.078	101.222	102.472	103.8	97.0223	71.8563	33.6927	73.1051	75.5056	71.0214	91.3151
	105.389	114.555	89.9755	102.472	103.8	97.0223	71.8563	33.6927	89.9755	70.1124	76.4846	91.3151
	110.18	94.3396	101.222	97.0786	98.3373	91.3151	76.6467	13.4771	78.7286	75.5056	92.8741	91.3151
	100.599	87.6011	101.222	97.0786	103.8	91.3151		13.4771			87.4109	74.1936
		107.817		91.6854				20.2156
		114.555
	Root length was measured with ruler

## Sheet: Fig. S11f
	Relative root growth %
	- Al					+ Al
	WT	alr1-1	ALR1/alr1-1#1	ALR1K762R/alr1-1#1	ALR14C-A/alr1-1#1	WT	alr1-1	ALR1/alr1-1#1	ALR1K762R/alr1-1#1	ALR14C-A/alr1-1#1
	105.033	105.329	96.6443	107.463	98.7893	78.7746	30.094	80.5369	35.8209	40.678
	99.7812	97.8056	102.013	100.299	104.6	78.7746	22.5705	75.1678	42.9851	40.678
	99.7812	105.329	102.013	100.299	98.7893	78.7746	22.5705	80.5369	35.8209	40.678
	94.5295	90.2821	96.6443	107.463	92.9782	84.0263	37.6176	75.1678	42.9851	40.678
	105.033	97.8056	91.2752	107.463	98.7893	89.2779	30.094	80.5369	42.9851	34.8668
	99.7812	105.329	96.6443	100.299	98.7893	78.7746	37.6176	69.7987	28.6567	34.8668
	105.033	97.8056	107.383	100.299	104.6	78.7746	30.094	85.906	35.8209	29.0557
	94.5295	105.329	96.6443	107.463	116.223	73.523	30.094	80.5369	28.6567	40.678
	99.7812	97.8056	102.013	100.299	110.412	78.7746	37.6176	80.5369	35.8209	34.8668
	94.5295	97.8056	102.013	93.1343	92.9782	73.523	45.1411	75.1678	42.9851	29.0557
	94.5295	105.329	96.6443	100.299	98.7893	78.7746	30.094	75.1678	42.9851	34.8668
	99.7812	105.329	102.013	100.299	98.7893	78.7746	37.6176	69.7987	42.9851	40.678
	89.2779	90.2821	107.383	93.1343	92.9782	89.2779	30.094	69.7987	35.8209	40.678
	99.7812	90.2821	91.2752	100.299	92.9782	68.2713	22.5705	75.1678	28.6567	40.678
	94.5295	97.8056	102.013	93.1343	98.7893	78.7746	22.5705	75.1678	35.8209	40.678
	110.284	105.329	96.6443	93.1343	104.6	73.523	15.047	80.5369	28.6567	40.678
	105.033	105.329	102.013	100.299	92.9782	73.523	15.047	75.1678	14.3284	40.678
	99.7812	90.2821	107.383	85.9702	98.7893	78.7746	22.5705	69.7987	14.3284	34.8668
	94.5295	97.8056	112.752	100.299	104.6	84.0263	22.5705	75.1678	14.3284	40.678
	99.7812	105.329	102.013	93.1343	104.6	78.7746	37.6176	75.1678	7.16418	40.678
	94.5295	97.8056	96.6443	107.463	98.7893	84.0263	37.6176	80.5369	14.3284	29.0557
	99.7812	105.329	91.2752	100.299	92.9782	78.7746	15.047	75.1678	28.6567	40.678
	110.284	97.8056	96.6443	100.299	98.7893	78.7746	7.52351	75.1678	35.8209	29.0557
	110.284	105.329	102.013	107.463	104.6	78.7746	22.5705	75.1678	21.4925	23.2446
	Root length was measured with ruler
