# Supplementary material for: The LRR receptor-like kinase ALR1 is a plant aluminum ion sensor
Source: Cell Res. 2024 Jan 10;34(4):281–94. doi: 10.1038/s41422-023-00915-y (PMC10978910; doi:10.1038/s41422-023-00915-y)
Supplement: Supplementary file 16 — source data [file 41422_2023_915_MOESM16_ESM.zip › Fig. S12.xlsx]

## Sheet: Fig. S12b
	Relative root growth %
	- PSK															+ PSK
WT	69.5475	72.8858	65.6528	66.7656	68.4347	70.6602	73.9985	62.3145	60.089	67.8783	64.5401	59.5326	65.6528	61.2018	58.9763	86.2014	91.4114	94.7269	89.0433	92.8323	85.7278	89.9905	83.3597	83.8333	92.3587	81.4651	78.6233	76.7288	81.4651	74.8342
alr1-1	29.9807	21.2766	34.8162	17.4081	24.1779	27.0793	31.9149	26.1122	24.1779	14.5068	32.882	27.0793	31.9149	20.3095	18.3752	31.0735	24.4821	39.548	34.8399	20.7156	16.9491	24.4821	28.2486	26.3653	33.8983	29.1902	26.3653	27.307	32.0151	30.1318
	Root length was measured with ImageJ software

## Sheet: Fig. S12c
		Relative root growth %
		WT	PSK4ox	PSK5ox	alr1-1	PSK4ox/alr1-1	PSK5ox/alr1-1
		67.1067	90.46	84.9057	30.3327	19.0127	31.5374
		69.3069	84.8381	78.8013	27.3973	26.0174	23.6531
		75.3575	82.7939	92.1199	17.6125	25.0167	21.682
		77.5578	87.9046	78.2464	32.2896	35.0234	13.7976
		64.9065	82.2828	82.131	21.5264	30.02	20.6964
		69.3069	79.7274	84.3507	26.4188	28.0187	25.6242
		72.0572	84.3271	80.4661	22.5049	22.0147	21.682
		70.407	83.3049	86.0155	21.5264	26.0174	24.6386
		73.7074	86.8824	81.0211	24.4618	21.014	32.523
		70.407	87.3935	79.3563	34.2466	31.0207	15.7687
		70.9571	76.661	89.9001	15.6556	25.0167	25.6242
		70.407	79.2163	76.5816	25.4403	17.0114	27.5953
		73.1573	84.8381	85.4606	27.3973	24.016	25.6242
		75.9076	87.9046	82.131	24.4618	18.012	24.6386
		72.6073	88.4157	77.6915	26.4188	28.0187	24.6386
		Root length was measured with ImageJ software

## Sheet: Fig. S12d
	Al content in root (μg g-1 FW)
	WT	PSK4ox	PSK5ox	alr1-1	PSK4ox/alr1-1	PSK5ox/alr1-1
	476.582	362.522	425.626	605.488	575.657	585.752
	501.376	385.433	442.737	552.666	622.375	638.926
	455.577	410.688	384.576	610.352	563.865	566.451
	508.753	332.854	415.654	632.806	606.485	583.654
	462.583	356.882	431.683	584.357	557.587	588.463

## Sheet: Fig. S12e
	ALMT1 expression
	- Al	WT	1	0.103492
		PSK4ox	1.17648	0.178743
		PSK5ox	1.27888	0.163789
		alr1-1	0.731879	0.047878
		PSK4ox/alr1-1	0.938717	0.063687
		PSK5ox/alr1-1	0.713875	0.053793
	+ Al	WT	9.38729	0.738234
		PSK4ox	18.14	1.24782
		PSK5ox	16.1349	1.23894
		alr1-1	2.73784	0.427384
		PSK4ox/alr1-1	4.37873	0.347882
		PSK5ox/alr1-1	2.89918	0.217484

## Sheet: Fig. S12f
	MATE expression
	- Al	WT	1	0.083487
		PSK4ox	1.47385	0.127875
		PSK5ox	1.37874	0.13434
		alr1-1	0.62488	0.073873
		PSK4ox/alr1-1	0.857379	0.093783
		PSK5ox/alr1-1	0.588833	0.047789
	+ Al	WT	12.4878	0.517485
		PSK4ox	20.1486	1.31478
		PSK5ox	17.2749	1.11745
		alr1-1	6.13894	0.738943
		PSK4ox/alr1-1	7.83748	0.571343
		PSK5ox/alr1-1	7.13788	0.892342

## Sheet: Fig. S12h
		Relative fluorescence intensity (%)
		WT	PSK4ox	PSK5ox
		95.2312	170.031	155.54
		87.5026	193.895	170.278
		114.45	149.394	119.548
		66.5365	127.071	128.654
		107.256	141.788	149.702
		115.56	103.535	159.383
		123.679	163.782	134.553
		100.021	155.519	132.621
		87.8109	174.964	185.755
		108.181	182.261	140.946
		102.734	190.298	153.71
		128.941	141.048	163.7
		75.6834	159.753	161.706
		82.3638	173.977	173.402
		104.049	192.353	142.919
