# Supplementary material for: The LRR receptor-like kinase ALR1 is a plant aluminum ion sensor
Source: Cell Res. 2024 Jan 10;34(4):281–94. doi: 10.1038/s41422-023-00915-y (PMC10978910; doi:10.1038/s41422-023-00915-y)
Supplement: Supplementary file 16 — source data [file 41422_2023_915_MOESM16_ESM.zip › Fig. S13.xlsx]

## Sheet: Fig. S13d
	Relative root growth %
	- PSK			+ PSK
	WT	alr1-1	rbohD-1	WT	alr1-1	rbohD-1
	0.942142	1.0343	1.04874	1.11364	1.02029	1.19527
	0.986382	0.98225	0.987771	1.16716	0.955559	1.16372
	1.00714	1.03563	1.08083	1.15624	0.902843	1.1434
	0.963989	0.956226	0.979749	1.22506	1.04965	1.00649
	0.986382	1.01028	0.920921	1.18355	1.075	1.07976
	1.06448	1.03363	0.970123	1.23489	1.07367	1.05248
	1.06285	1.04698	1.00649	1.08251	1.04698	1.122
	1.03062	0.982917	0.975471	1.09835	0.854131	1.13912
	1.04045	0.970239	1.05088	1.06339	1.02629	1.12575
	1.01915	0.954891	0.935896	1.20704	1.01428	1.11987
	0.917565	1.0343	1.02039	1.10927	1.00827	1.11505
	0.963989	0.98225	0.973866	1.13603	0.970239	1.07066
	1.01915	0.960897	1.06104	1.14969	0.850127	1.13912
	1.03881	1.0403	0.936965	1.04045	1.00294	0.985097
	0.956889	0.97491	1.05088	1.16116	1.01895	1.10168
				1.13494	0.893501	1.11666
	Root length was measured with ImageJ software

## Sheet: Fig. S13e
	PSK1 expression				PSK2 expression				PSK3 expression				PSK4 expression				PSK5 expression
	pH 5.6	pH 4.5	pH 4.5 + Al		pH 5.6	pH 4.5	pH 4.5 + Al		pH 5.6	pH 4.5	pH 4.5 + Al		pH 5.6	pH 4.5	pH 4.5 + Al		pH 5.6	pH 4.5	pH 4.5 + Al
	0.860551	0.643197	0.452712		0.860551	0.41658	0.40239		0.860551	0.831238	0.766664		1.12766	1.5728	2.47941		0.860551	1.02891	0.462937
	0.915945	0.806642	0.631418		0.915945	0.740549	0.747425		0.92445	0.866537	0.799221		0.909618	1.01631	2.19365		0.915945	0.935731	0.645679
	1.26868	1.38831	0.535887		1.26868	0.909618	0.527289		1.12246	1.13288	0.419478		1.01864	1.29455	2.33653		1.26868	1.16294	0.819163
