# Supplementary material for: The LRR receptor-like kinase ALR1 is a plant aluminum ion sensor
Source: Cell Res. 2024 Jan 10;34(4):281–94. doi: 10.1038/s41422-023-00915-y (PMC10978910; doi:10.1038/s41422-023-00915-y)
Supplement: Supplementary file 16 — source data [file 41422_2023_915_MOESM16_ESM.zip › Fig. S2.xlsx]

## Sheet: Fig. S2b
		ALR1 expression
		pH 5.6	pH 4.5	pH 4.5 + Al	pH 5.6	pH 4.5	pH 4.5 + Al
		0.962246	1.04514	1.04786	0.929126	0.986094	0.922314
		1.05403	1.2435	1.17539	1.11826	1.25121	1.03432
		0.98372	0.993397	1.12838	1.06812	1.05399	1.15546

## Sheet: Fig. S2d
	Relative root growth %
		WT																		alr1-1
	Mock	107.171	101.885	121.349	96.2379	82.3008	99.3617	105.009	102.846	88.3082	91.9126	110.896	106.57	91.6723	99.0013	101.284	94.1954			102.771	106.336	111.141	96.1054	92.2302	104.941	94.4003	96.5704	95.9504	105.561	98.4305	105.561	89.75	115.481	94.4003	90.3701
	Cu	64.0384	62.7168	64.3989	58.8721	63.7982	53.1051	71.6077	69.8055	68.4839	62.3564	63.7982	66.5615	48.5395	59.3527	59.1124	59.1124	69.5652	65.1198	61.0734	67.5838	76.1093	62.6235	62.6235	70.2189	62.6235	63.8636	64.9487	67.4288	66.3437	64.4836	60.9184	64.9487	66.3437	61.3835	51.9279	61.5385
	Cd	69.2048	75.8129	72.0883	61.6355	70.2861	64.0384	61.2751	67.4026	54.667	58.8721	59.593	71.4876	61.9959	63.4377					79.2095	74.2492	65.8787	55.4931	55.0281	46.0376	60.6084	57.3532	53.788	54.7181	56.7332	64.3286	64.9487	64.4836
	La	82.3008	82.1807	78.336	68.9645	55.9886	66.3212	87.347	68.604	69.8055	64.6392	68.604	62.3564	66.5615	71.2473	66.0809	68.0033	77.7352		84.3247	94.2453	84.1697	66.9638	69.9089	72.8541	67.1188	75.9543	67.8938	63.8636	75.9543	62.0035	79.2095	69.9089	65.4137	70.2189	79.8295
	Fe	70.5264	71.9682	78.6964	60.1937	81.7001		79.4173	80.7389	72.3286	80.9792	76.5338	69.3249	67.1623	48.5395	68.7242	83.1418			77.5044	79.3645	77.5044	60.2984	62.9335	62.6235	74.5592	77.5044	74.5592	56.7332	70.839	65.8787	63.2436	55.0281	62.9335	65.5687
	Root length was measured with ImageJ software

## Sheet: Fig. S2e
		Al content in shoot (μg g-1 FW)
		WT	alr1-1	ALR1ox1
		20.3585	25.035	14.7356
		16.6923	39.8606	13.9952
		16.5848	33.1855	9.33786
		17.2976	30.5535	10.742
		18.1151	28.1944
		23.6857

## Sheet: Fig. S2f
	Ion content in root (μg g-1 FW)
		WT								alr1-1
	Al	403.257	356.316	340.151	360.692	405.405	467.347	452.063	338.414	789.384	587.09	558.121	428.144	485.92	617.551	440
	B	23.5179	13.0263	14.4192	39.9593	5.99364	26.7687	33.4381	8.00933	7.60085	1.57787	9.76115	1.96407	8.59195	17.1837	6.2268
	Ca	564.821	512.895	516.667	503.87	378.855	507.653	637.918	390.047	536.093	649.385	513.376	390.419	326.58	771.429	774.021
	Cu	1.85668	3.89474	15.9596	5.35642	2.16216	3.21429	9.25344	2.09953	2.52654	0.020492	0.477707	0.538922	3.06034	16.3265	12.1649
	Fe	363.192	528.684	334.849	215.479	320.668	369.558	513.753	190.358	393.418	400.205	369.745	416.287	376.724	599.184	488.866
	Mg	123.29	126.29	132.778	111.222	107.122	112.619	224.558	99.8756	131.295	109.324	136.768	102.108	101.71	172.612	131.484
	Mn	67.1661	7.44737	3.20707	0.1222	3.94277	3.97959	4.85265	0.793157	4.22505	1.61885	33.5032	27.8683	31.5517	1.79592	20.3711
	Mo	7.29642	5.68421	7.17172	8.43177	8.95072	6.9898	8.70334	7.90047	7.70701	7.90984	5.84395	5.13772	5.11494	7.30612	5.09278
	Na	387.622	284.737	309.091	169.45	177.901	279.422	275.246	179.16	265.605	206.557	208.917	133.533	172.126	377.633	257.526
	P	927.362	774.474	688.636	772.098	817.011	907.653	778.978	789.269	1015.92	932.787	799.045	691.377	720.115	847.755	788.247
	Pb	6.02606	2.84211	5	5.88595	4.64229	3.48639	6.11002	4.93002	6.66667	5.65574	5.8121	5.80838	6.45115	10.9796	7.81443
	S	1014.98	958.684	898.99	1020.57	946.423	968.367	959.332	910.886	1105.73	996.107	1021.34	940.359	936.782	1035.1	955.464
	Sr	1.36808	1.28947	1.64141	0.835031	1.22416	1.12245	1.72888	1.21306	1.4225	1.70082	1.57643	1.07784	0.761494	2.40816	1.87629
	Zn	29.4137	23.8421	21.0859	23.8493	21.0652	20.4252	30.5894	20.0156	54.4161	36.291	22.7548	21.7365	19.7557	33.0612	39.4227

## Sheet: Fig. S2h
	Relative root growth %
	+ Pi			- Pi
	WT	alr1-1	stop1	WT	alr1-1	stop1
	103.12	102.753	99.1332	55.8902	55.0319	99.692
	101.844	98.6567	104.701	53.6122	49.4164	98.3151
	99.3888	94.0982	101.927	53.1802	50.4294	97.8562
	100.94	105.505	104.202	58.1486	51.2222	104.82
	94.4989	97.0932	97.4371	55.2618	52.4774	104.381
	102.217	100.528	95.5015	52.8856	58.3572	101.308
	99.1531	95.0892	98.9337	52.0215	46.0912	104.621
	94.9505	94.1423	101.348	55.5957	50.5395	101.548
	105.889	95.0231	102.306	55.9884	51.068	104.9
	97.2482	87.8	101.667	55.7724	51.9709	94.1846
	97.6802	98.7007	100.051	52.5517	52.8298	94.2444
	98.8389	90.7069	100.43	52.9052	55.8908	103.403
	103.631	89.4296	93.566	51.5895	51.9709	112.862
	98.7211	98.5906	98.375	56.9703	53.7547	109.729
	100.763	91.852	95.9006		52.5435	99.7119
	101.117	89.0773	104.521		50.98	103.044
		100			53.4464	101.727
		93.4596
		86.5889
	Root length was measured with ImageJ software
