# Supplementary material for: The LRR receptor-like kinase ALR1 is a plant aluminum ion sensor
Source: Cell Res. 2024 Jan 10;34(4):281–94. doi: 10.1038/s41422-023-00915-y (PMC10978910; doi:10.1038/s41422-023-00915-y)
Supplement: Supplementary file 16 — source data [file 41422_2023_915_MOESM16_ESM.zip › Fig. S3.xlsx]

## Sheet: Fig. S3a
		MATE expression
		- Al						+ Al
		WT	ALR1ox1	alr1-1	stop1	ALR1ox1/stop1	alr1-1/stop1	WT	ALR1ox1	alr1-1	stop1	ALR1ox1/stop1	alr1-1/stop1
		0.985426	2.06884	0.417202	0.033698	0.029133	0.021625	11.7031	29.6266	5.20166	0.028932	0.032326	0.03166
		1.03442	1.94372	0.434919	0.031224	0.030371	0.020458	10.7691	28.4197	3.50355	0.026939	0.031442	0.033698
		1.02018	1.99836	0.447147	0.030795	0.031442	0.019355	9.47457	27.4516	3.55246	0.026623	0.030161	0.034887

## Sheet: Fig. S3b
		Citrate secretion (nM g-1 root FW 24h-1)
		- Al						+ Al
		WT	ALR1ox1	alr1-1	stop1	ALR1ox1/stop1	alr1-1/stop1	WT	ALR1ox1	alr1-1	stop1	ALR1ox1/stop1	alr1-1/stop1
		9.83	12.14	6.66	4.62	7.53	4.32	18.27	26.17	8.32	6.1	7.18	5.62
		6.79	9.56	5.33	4.38	4.26	5.24	15.65	22.53	9.16	4.33	5.11	4.98
		8.34	11.12	7.52	5.67	5.73	4.98	15.3	23.82	7.37	5.58	8.32	6.33
		8.02	11.64	6.12	5.72	5.92	4.26	17.24	24.34	8.66	5.93	5.83	5.16

## Sheet: Fig. S3e
		Relative root growth %
		- Al				+ Al
		WT	ALR1ox1	stop1	ALR1ox1/stop1	WT	ALR1ox1	stop1	ALR1ox1/stop1
		103.09	102.94	96	97.66	82.47	88.24	40	39.06
		105.67	107.84	108	93.75	79.9	93.14	24	35.16
		95.36	93.14	80	85.94	72.16	78.43	8	54.69
		92.78	88.24	100	117.19	87.63	85.78	20	35.16
		97.94	112.75	88	109.38	67.01	90.69	28	46.88
		100.52	100.49	112	121.09	64.43	93.14	24	23.44
		92.78	95.59	104	93.75	72.16	98.04	32	15.63
		108.25	90.69	96	101.56	67.01	88.24	20	46.88
		105.67	93.14	100	105.47	61.86	83.33	36	39.06
		103.09	98.04	116	93.75	67.01	85.78	48	50.78
		113.4	98.04	108	82.03	72.16	88.24	44	54.69
		108.25	107.84	96	85.94	69.59	73.53	28	23.44
		97.94	112.75	104	97.66	77.32	75.98	32	31.25
		100.52	93.14	88	101.56	74.74	80.88	36	35.16
		87.63	107.84	92	105.47	69.59	90.69	16	39.06
		90.21	102.94	108	109.38	67.01	93.14	28	27.34
		100.52	100.49	96	97.66	77.32	95.59	32	19.53
		97.94	95.59	100	101.56	74.74	90.69	40	27.34
		103.09	98.04	104	97.66	61.86	95.59	24	31.25
		95.36	98.04	100	105.47	67.01	83.33	28	35.16
		Root length was measured with ruler

## Sheet: Fig. S3g
		Relative root growth %
		- Al				+ Al
		WT	alr1-1	stop1	alr1-1/stop1	WT	alr1-1	stop1	alr1-1/stop1
		100.52	95.24	104.84	96.77	77.32	19.84	8.06	40.32
		103.09	99.21	116.94	88.71	87.63	15.87	20.16	28.23
		108.25	87.3	96.77	92.74	72.16	23.81	40.32	20.16
		85.05	107.14	88.71	108.87	74.74	47.62	40.32	8.06
		90.21	79.37	96.77	112.9	67.01	43.65	28.23	8.06
		95.36	103.17	92.74	108.87	82.47	19.84	36.29	16.13
		92.78	107.14	104.84	96.77	69.59	23.81	16.13	24.19
		97.94	111.11	108.87	108.87	77.32	31.75	12.1	36.29
		113.4	91.27	96.77	100.81	64.43	23.81	24.19	44.35
		108.25	99.21	76.61	80.65	64.43	27.78	40.32	28.23
		97.94	103.17	80.65	84.68	74.74	35.71	44.35	32.26
		100.52	111.11	112.9	88.71	72.16	47.62	24.19	20.16
		92.78	107.14	100.81	92.74	82.47	43.65	20.16	44.35
		100.52	99.21	104.84	100.81	79.9	27.78	32.26	28.23
		103.09	95.24	112.9	104.84	61.86	23.81	36.29	16.13
		105.67	91.27	104.84	112.9	74.74	31.75	28.23	28.23
		103.09	99.21	108.87	100.81	77.32	31.75	40.32	24.19
		105.67	107.14	88.71	108.87	67.01	39.68	20.16	12.1
		97.94	99.21	100.81	108.87	69.59	35.71	16.13	20.16
		100.52	103.17	96.77	100.81	72.16	31.75	28.23	16.13
		Root length was measured with ruler

## Sheet: Fig. S3h
		STOP1 expression
		- Al			+ Al
		WT	alr1-1	ALR1ox1	WT	alr1-1	ALR1ox1
		1.21538	1.209	1.1546	1.28748	1.31531	1.33476
		0.933142	0.974908	1.03944	1.18893	1.26278	1.0142
		0.851482	0.787588	1.01453	0.937296	0.958669	1.07236

## Sheet: Fig. S3k
	Relative root growth %
	- Al				+ Al
	WT	alr1-1	pskr2	alr1-1 pskr2	WT	alr1-1	pskr2	alr1-1 pskr2
	112.281	110.983	111.934	100.552	76.8	40.4313	65.8436	35.9116
	93.5673	101.734	92.1811	100.552	96	20.2156	72.428	43.0939
	93.5673	101.734	98.7654	93.3702	86.4	20.2156	46.0905	21.547
	98.2456	110.983	98.7654	93.3702	76.8	6.7385	59.2593	43.0939
	88.8889	83.237	105.35	107.735	76.8	33.6927	59.2593	35.9116
	102.924	92.4856	98.7654	79.0055	62.4	33.6927	65.8436	7.1823
	107.602	92.4856	105.35	107.735	81.6	13.4771	52.6749	35.9116
	107.602	92.4856	98.7654	107.735	67.2	47.1698	72.428	7.1823
	93.5673	101.734	92.1811	114.917	67.2	53.9084	65.8436	28.7293
	93.5673	110.983	111.934	114.917	91.2	40.4313	65.8436	7.1823
	112.281	110.983	92.1811	114.917	91.2	20.2156	79.0123	21.547
	93.5673	92.4856	105.35	114.917	86.4	47.1698	91.5825	7.1823
	102.924	120.231	111.934	86.1878	91.2	53.9084	86.1953	7.1823
	107.602	92.4856	98.7654	93.3702	86.4	13.4771	86.1953	43.0939
	93.5673	83.237	85.5967	114.917	81.6	40.4313	75.4209	7.1823
	98.2456	101.734	92.1811	107.735	86.4	40.4313	75.4209	14.3646
				93.3702	86.4	33.6927	70.0337	50.2762
				114.917	100.8		91.5825	28.7293
				79.0055	86.4		75.4209	14.3646
				114.917	86.4		70.0337	14.3646
				100.552	81.6		75.4209	14.3646
				71.8232			80.8081	21.547
				79.0055			96.9697	28.7293
				107.735			91.5825	21.547
				93.3702			96.9697
	Root length was measured with ruler

## Sheet: Fig. S3m
		Relative fluorescence intensity (%)
		WT	alr1-1	alr1-1 pskr2
		105.194	35.3948	32.4081
		98.9761	46.8959	34.7144
		87.3933	34.6838	28.5812
		88.492	56.1656	33.2857
		78.525	52.2434	36.3711
		80.1272	50.3997	27.7783
		85.8523	45.0862	51.9305
		84.2093	76.5384	30.4725
		101.14	60.4381	28.2444
		127.615	53.2878	23.1622
		118.25	44.7223	38.1774
		136.67	41.7594	36.1261
		109.753	38.0753	29.1016
		95.5199	41.6573	46.0387
		102.282	46.6408	45.1747
