# Supplementary material for: The LRR receptor-like kinase ALR1 is a plant aluminum ion sensor
Source: Cell Res. 2024 Jan 10;34(4):281–94. doi: 10.1038/s41422-023-00915-y (PMC10978910; doi:10.1038/s41422-023-00915-y)
Supplement: Supplementary file 16 — source data [file 41422_2023_915_MOESM16_ESM.zip › Fig. S4.xlsx]

## Sheet: Fig. S4g
		ALMT1 expression
		- Al		+ Al
		WT	rbohD-1	WT	rbohD-1
		1.05033	1.52833	12.7655	8.11644
		1.11022	1.54967	14.4285	8.22974
		0.839448	1.51989	12.6378	7.28706

## Sheet: Fig. S4h
			MATE expression
			- Al		+ Al
			WT	rbohD-1	WT	rbohD-1
			1.15036	1.09926	14.8812	7.20378
			0.824784	1.04237	17.6968	5.85007
			1.02486	1.05368	16.0383	7.49236

## Sheet: Fig. S4i
		Malate secretion (nM / 100 roots 24h-1)
		- Al				+ Al
		WT	rbohD-1	rbohD-2	RbohDS39A/rbohD-2	WT	rbohD-1	rbohD-2	RbohDS39A/rbohD-2
		1.05983	0	0.192697	0	12.983	3.55285	3.75759	5.70865
		0	0	0.289046	0	12.3326	2.44886	3.99846	4.33568
		0.361307	1.4934	1.63793	0	11.8268	3.31198	2.40871	5.22691
		0.361307	0	1.6861	0.361307	15.1749	4.91378	3.70942	4.57656
		0 indicates non-detected

## Sheet: Fig. S4l
		Relative fluorescence idensity (%)
		WT		ALR1ox1				alr1-1				rbohD-1
		Mock	Al	Mock	Al	Al+DPI	Al+NAC	Mock	Al	Al+MV	Al+H2O2	Mock	Al	Al+MV	Al+H2O2
		23.0878	113.352	13.7652	135.179	18.8383	15.1725	16.877	39.9796	76.2085	102.746	20.288	27.1547	68.0003	57.6801
		21.8397	122.412	16.1638	131.327	17.4925	16.6689	16.8175	34.2188	81.6806	82.311	14.8159	28.6257	62.6067	71.7192
		20.7593	113.316	20.288	129.276	11.4579	20.4663	16.0003	44.6388	72.1989	69.1699	16.3633	21.7717	52.5455	59.3124
		24.2764	80.8592	19.4071	136.644	14.7501	27.6005	18.0805	42.115	72.288	72.7126	14.5676	26.8724	66.2661	49.8965
		21.4597	89.5747	22.2918	119.238	13.9881	27.0868	21.6359	39.1199	72.668	65.8671	19.5982	28.9865	55.8335	45.1015
		24.1024	90.9268	18.4626	137.533	12.9459	16.3824	18.3862	43.8003	85.9662	52.1295	13.969	20.8484	45.1991	46.8633
		18.297	95.2951	17.6178	144.572	12.6933	24.6097	21.1265	22.3342	86.7855	69.1274	19.1291	16.7241	48.0923	55.9927
		16.9513	69.8831	12.9777	122.766	12.3876	30.7886	26.1528	25.6285	82.8629	66.3511	19.4729	18.1442	59.2424	61.6855
		17.3652	83.6674	15.0664	127.846	13.6336	23.5059	19.3498	30.1603	61.5773	55.5639	15.4463	25.0321	58.6905	53.9443
		16.5416	109.126	16.9194	123.97	16.4482	26.1549	21.084	29.8886	60.1891	57.1261	20.5173	20.3793	71.9824	47.309
		19.7659	108.784	19.2119	134.298	14.1473	23.4613	18.1951	36.6322	71.3201	48.4764	22.4022	24.1321	52.3948	46.6446
		24.7965	104.743	19.7001	119.958	13.8926	18.1145	18.7321	44.5347	67.6883	71.3031	18.2822	17.1083	52.2929	65.8522
		17.9935	113.172	22.5295	113.56	17.4119	25.4863	20.1246	36.5537	72.0015	70.8637	23.7755	21.4979	59.3974	62.4539
		16.9852	99.36	16.7072	116.555	22.2132	13.2728	22.9922	44.3522	64.1032	69.0128	21.0649	17.8555	54.0059	50.8135
		17.5095	105.528	24.6012	117.302	16.1532	16.8069	18.626	48.0477	65.6506	66.7204	24.4696	16.8197	59.2572	57.5422

## Sheet: Fig. S4m
	ALMT1 expression
	Mock	H2O2	MV
	1.10445	4.89056	4.16986
	0.799221	4.32454	4.19887
	1.13288	4.98784	5.02805

## Sheet: Fig. S4n
		MATE expression
		Mock	H2O2	MV
		0.857574	2.25272	2.48802
		1.16608	3.35195	2.89788
		0.982821	3.14196	2.33755
