# Supplementary material for: The LRR receptor-like kinase ALR1 is a plant aluminum ion sensor
Source: Cell Res. 2024 Jan 10;34(4):281–94. doi: 10.1038/s41422-023-00915-y (PMC10978910; doi:10.1038/s41422-023-00915-y)
Supplement: Supplementary file 16 — source data [file 41422_2023_915_MOESM16_ESM.zip › Fig. S5.xlsx]

## Sheet: Fig. S5i
	NADPH oxidase activity (ΔA mg-1 protein)
	Time (min)	WT (-Al)			alr1-1 (-Al)			rbohD-2 (-Al)			RbohDS39A/rbohD-2 (-Al)			WT (+Al)			alr1-1 (+Al)			rbohD-2 (+Al)			RbohDS39A/rbohD-2 (+Al)
	10	0.187	0.167	0.171	0.13	0.147	0.14	0.141	0.177	0.156	0.113	0.111	0.152	0.291	0.275	0.27	0.149	0.139	0.141	0.112	0.132	0.104	0.129	0.139	0.107
	23	0.301	0.274	0.257	0.263	0.261	0.231	0.265	0.293	0.237	0.198	0.216	0.263	0.555	0.516	0.574	0.258	0.243	0.26	0.223	0.236	0.193	0.221	0.237	0.189
	35	0.363	0.356	0.328	0.333	0.306	0.326	0.319	0.371	0.333	0.266	0.284	0.329	0.646	0.632	0.719	0.329	0.306	0.335	0.282	0.352	0.245	0.293	0.3	0.244
	50	0.473	0.458	0.442	0.45	0.43	0.423	0.407	0.456	0.42	0.366	0.386	0.449	0.741	0.757	0.822	0.407	0.431	0.438	0.402	0.391	0.342	0.405	0.408	0.361
	70	0.511	0.419	0.502	0.486	0.423	0.467	0.467	0.487	0.463	0.441	0.458	0.52	0.777	0.829	0.859	0.446	0.491	0.518	0.445	0.431	0.4	0.465	0.467	0.452

## Sheet: Fig. S5k
		ROS production (relative fluorescence intensity %)
		WT	rbohD-2	RbohDS39A/rbohD-2
		125.821	34.4476	35.6201
		90.4628	32.0377	40.9071
		101.528	33.7402	38.428
		105.982	34.1988	41.887
		100.827	29.7295	55.7902
		104.429	37.6773	36.4616
		102.997	47.2627	49.3394
		81.719	36.7298	41.0412
		103.317	32.6478	33.2621
		106.071	33.7921	39.9098
		101.742	36.1739	38.0364
		98.3522	34.1188	34.069
		82.1819	33.3703	41.9671
		87.4278	34.5471	57.9859
		107.144	31.8647	42.1012
