# Supplementary material for: The LRR receptor-like kinase ALR1 is a plant aluminum ion sensor
Source: Cell Res. 2024 Jan 10;34(4):281–94. doi: 10.1038/s41422-023-00915-y (PMC10978910; doi:10.1038/s41422-023-00915-y)
Supplement: Supplementary file 16 — source data [file 41422_2023_915_MOESM16_ESM.zip › Fig. S6.xlsx]

## Sheet: Fig. S6b
	Relative root growth %
	- Al					+ Al
	WT	rbohD-1	RbohD/rbohD-1	RbohDS39D/rbohD-1#1	RbohDS39D/rbohD-1#2	WT	rbohD-1	RbohD/rbohD-1	RbohDS39D/rbohD-1#1	RbohDS39D/rbohD-1#2
	98.3957	117.771	109.286	91.6667	108	79.9465	41.5663	77.1429	91.6667	84
	92.246	110.843	102.857	103.125	108	86.0963	62.3494	77.1429	91.6667	78
	86.0963	96.9879	102.857	97.3958	108	86.0963	48.494	83.5714	97.3958	90
	110.695	110.843	109.286	97.3958	108	92.246	20.7831	83.5714	85.9375	78
	110.695	103.916	90	103.125	96	79.9465	69.2771	70.7143	80.2083	84
	86.0963	90.0602	102.857	108.854	114	92.246	41.5663	83.5714	103.125	96
	98.3957	103.916	96.4286	108.854	102	73.7968	55.4217	77.1429	80.2083	84
	86.0963	96.9879	102.857	120.312	84	79.9465	34.6386	83.5714	74.4792	96
	110.695	117.771	90	103.125	96	73.7968	34.6386	83.5714	85.9375	78
	92.246	96.9879	102.857	91.6667	96	73.7968	62.3494	83.5714	80.2083	90
	98.3957	96.9879	102.857	103.125	102	79.9465	83.1325	83.5714	103.125	90
	104.546	103.916	90	85.9375	96	73.7968	62.3494	83.5714	85.9375	84
	129.144	117.771	109.286	91.6667	90	79.9465	55.4217	83.5714	97.3958	78
	98.3957	96.9879	102.857	97.3958	96	79.9465	34.6386	77.1429	91.6667	96
	110.695	96.9879	90	103.125	102	86.0963	76.2048	70.7143	85.9375	72
	110.695	90.0602	96.4286	120.312	96	86.0963	62.3494	70.7143	97.3958	90
	92.246	96.9879	96.4286	91.6667	90	73.7968	20.7831	77.1429	80.2083	90
	98.3957	90.0602	102.857	108.854	96	92.246	41.5663	90	74.4792	84
	92.246	96.9879		85.9375	108	98.3957	62.3494	77.1429	74.4792	90
	110.695	96.9879		103.125	102	92.246	48.494	70.7143	91.6667	78
	92.246	96.9879		103.125	102		41.5663	77.1429	85.9375	90
	92.246	90.0602		80.2083			34.6386	96.4286	91.6667
	98.3957	83.1325						83.5714
	Root length was measured with ruler

## Sheet: Fig. S6d
		Relative root growth %
		- Al						+ Al
		WT	alr1-1	RbohDS39D/WT#1	RbohDS39D/WT#2	RbohDS39D/alr1-1#1	RbohDS39D/alr1-1#2	WT	alr1-1	RbohDS39D/WT#1	RbohDS39D/WT#2	RbohDS39D/alr1-1#1	RbohDS39D/alr1-1#2
		100.84	112.5	98.6301	100.956	115.536	103.672	70.5882	30	79.8434	78.0115	73.523	72.5702
		105.882	105	108.023	110.134	99.7812	93.3045	75.6303	30	98.6301	82.6004	89.2779	72.5702
		100.84	105	108.023	100.956	89.2779	98.4881	75.6303	30	70.4501	78.0115	78.7746	77.7538
		100.84	97.5	112.72	110.134	105.033	98.4881	80.6723	22.5	84.5401	82.6004	73.523	77.7538
		100.84	97.5	98.6301	105.545	99.7812	98.4881	70.5882	37.5	89.2368	78.0115	84.0263	72.5702
		95.7983	90	98.6301	110.134	94.5295	98.4881	85.7143	30	79.8434	87.1893	78.7746	67.3866
		90.7563	90	98.6301	100.956	94.5295	103.672	75.6303	52.5	84.5401	91.7782	73.523	72.5702
		110.924	75	89.2368	96.3671	105.033	93.3045	70.5882	45	75.1468	91.7782	68.2713	72.5702
		105.882	105	93.9335	87.1893	94.5295	103.672	70.5882	30	93.9335	87.1893	73.523	82.9374
		95.7983	112.5	117.417	96.3671	105.033	93.3045	75.6303	45	93.9335	78.0115	68.2713	77.7538
		100.84	97.5	93.9335	87.1893	110.284	119.222	70.5882	37.5	84.5401	78.0115	78.7746	72.5702
		95.7983	97.5	98.6301	114.723	99.7812	98.4881	75.6303	45	89.2368	64.2447	73.523	67.3866
		95.7983	105	93.9335	110.134	89.2779	88.1209	65.5462	22.5	93.9335	73.4226	84.0263	72.5702
		100.84	127.5	93.9335	105.545	99.7812	114.039	75.6303	22.5	79.8434	82.6004	68.2713	67.3866
		100.84	105	98.6301	100.956	105.033	93.3045	85.7143	37.5	84.5401	91.7782	78.7746	77.7538
		90.7563	97.5	89.2368	87.1893	89.2779	93.3045	70.5882	22.5	75.1468	91.7782	68.2713	72.5702
		105.882	97.5	112.72	96.3671	94.5295	119.222	75.6303	52.5	70.4501	87.1893	68.2713	82.9374
		110.924	105	117.417	91.7782	94.5295	98.4881	85.7143	22.5	89.2368	82.6004	73.523	88.1209
		95.7983	90	98.6301	110.134	105.033	98.4881	80.6723	37.5	75.1468	68.8337	73.523	82.9374
		95.7983	105	103.327	114.723	99.7812	98.4881	60.5042	52.5	89.2368	87.1893	78.7746	67.3866
		100.84	105	93.9335	87.1893	99.7812	88.1209	85.7143	37.5	93.9335	73.4226	84.0263	77.7538
		100.84	90	89.2368	87.1893	110.284	108.855	80.6723	7.5	84.5401	82.6004	68.2713	67.3866
		95.7983	97.5	98.6301	96.3671	94.5295	93.3045	80.6723	22.5	89.2368	87.1893	73.523	72.5702
		100.84	90	93.9335	91.7782	105.033	103.672	70.5882	22.5	98.6301	96.3671	89.2779	88.1209
		Root length was measured with ruler

## Sheet: Fig. S6e
		Relative fluorescence idensity (%)
		WT	RbohDS39D/rbohD-1
		99.4337	206.413
		132.306	170.317
		105.508	180.643
		90.883	189.688
		101.945	176.638
		101.846	183.702
		97.1957	174.141
		66.8143	175.405
		77.1606	209.191
		60.6271	153.625
		119.719	190.44
		152.188	161.838
		140.284	148.671
		85.7496	174.395
		95.4896	145.793
		76.6055	110.24
		64.1568	112.862
		83.5269	140.197
		125.574	194.391
		122.986	141.169

## Sheet: Fig. S6g
			Malate secretion (nM / 100 roots 24h-1)
			WT	rbohD-1	RbohD/rbohD-1	RbohDS39D/rbohd-1	WT	rbohD-1	RbohD/rbohD-1	RbohDS39D/rbohd-1
			0.770788	0	0.481743	0.939398	7.4911	3.25176	6.34734	12.429
			0.578091	0	0.433568	1.08392	7.46701	3.82985	6.96118	12.3567
			0	0	0	1.56566	9.1772	3.25176	6.16631	12.9348
			0 indicates non-detected

## Sheet: Fig. S6i
		ROS production (relative fluorescence intensity %)
		- Al				+ Al
		WT	alr1-1	RbohDS39D	RbohDS39D/pskr1-3	WT	alr1-1	RbohDS39D	RbohDS39D/pskr1-3
		26.881	26.4301	56.0234	34.9321	111.341	25.5315	204.475	156.729
		26.9688	23.7463	45.8122	60.1681	112.013	27.3826	179.663	154.848
		26.528	22.7212	95.4887	72.0294	110.243	24.6026	189.665	177.128
		26.0247	21.7517	51.3772	49.6815	116.602	21.7483	166.78	180.92
		24.2159	21.4342	31.2975	58.035	120.269	27.4333	169.756	202.112
		23.3038	20.7198	33.5844	50.8942	104.484	20.1776	193.904	185.975
		25.0063	25.4049	55.8056	52.4936	111.643	23.3579	176.888	132.986
		27.9129	30.5206	61.9296	33.7853	93.7795	24.508	212.792	111.292
		25.3272	31.5002	72.4567	38.5836	99.3968	34.189	184.885	94.9583
		23.721	24.9826	68.8374	31.0172	88.3073	36.339	219.285	144.253
		26.2004	23.4997	41.0798	59.9367	77.228	27.511	178.322	176.728
		24.2159	22.6891	35.0875	54.7568	71.1917	20.3364	164.633	162.749
		25.6734	22.2246	29.8907	73.9903	91.089	21.2602	179.878	129.625
		26.1953	23.6366	35.6583	58.822	73.8771	24.6398	154.378	137.762
		24.9168	27.0127	43.7416	34.0235	118.536	21.6217	183.771	101.976
