# Supplementary material for: The LRR receptor-like kinase ALR1 is a plant aluminum ion sensor
Source: Cell Res. 2024 Jan 10;34(4):281–94. doi: 10.1038/s41422-023-00915-y (PMC10978910; doi:10.1038/s41422-023-00915-y)
Supplement: Supplementary file 16 — source data [file 41422_2023_915_MOESM16_ESM.zip › Fig. S7.xlsx]

## Sheet: Fig. S7b
	Relative fluorescence idensity (%)
	- RAE1	+ RAE1	+ RAE1 + MV	+ RAE1 + MV + NAC
	104.954	19.9453	41.9166	29.7506
	82.6612	13.7977	11.1995	24.6367
	105.121	13.4249	87.8473	50.1822
	60.0413	15.8889	62.9834	18.7649
	97.8096	15.8403	74.5009	32.9808
	116.564	34.724	71.059	27.3661
	61.7349	15.0503	77.6743	37.8757
	46.8704	23.3066	32.6266	17.5556
	117.675	18.9642	29.1733	13.7244
	71.1911	13.3175	63.604	16.2338
	96.433	13.522	17.7219	12.5874
	114.508	17.6465	42.5827	13.5085
	92.2527	29.5792	96.0861	24.7245
	115.159	42.2791	44.2505	18.2238
	56.211	41.3218	51.5051	14.4679
	126.656	23.5844	25.3008	11.3864
	123.228	19.4269	86.8012	10.3268
	73.0624	17.2685	61.8918	12.4438
	87.8576	32.4789	116.004	23.3996
	66.7971	23.0918	82.9699	30.9103
	95.5233	19.873	72.957	15.9075
	55.2042	34.218	103.939	68.6735
	96.62	20.8478	64.8711	14.7416
	146.538	18.2857	64.0584	32.0504
	93.177	18.1391	44.8226	18.8682
	100.428	17.5432	51.9863	22.8915
	130.982	20.5865	67.8773	17.6992
	66.477	29.6897	115.539	23.0392
	127.1	17.7374	60.1383	16.7346
	81.5149	15.6699	50.5623	14.3192
	105.469	44.14	34.7426	14.3657
	134.309	28.2553	54.0724	17.4048
	156.257	36.6407	83.1011	18.4158
	105.829	27.5541	95.0875	12.2373
	111.013	30.8948	85.6921	14.9915
	94.7942	22.8337	59.907	20.0403
	170.049	28.3017	115.235	14.8882
	61.2154	17.0537	84.6801	11.0797
	73.2173	17.0073	48.9492	20.4048
	51.4752	13.1295	125.89	16.3505
	86.259	11.9079	92.2961	20.0403
	155.583	18.9435	56.3308	21.5986
	114.185	23.2963	72.733	18.1153
	109.728	50.3671	83.9964	23.5968
	123.096	39.5198	74.4069	28.1727
	116.487	33.7543	35.5976	35.1402
	87.5199	17.3584	30.3785	28.657
	115.194	20.0196	31.3079	24.9734
	130.212	12.6793	33.5096	14.217
	106.227	18.8837	78.9487	15.389
	98.0812	19.7067	92.9116	37.3955
	117.495	19.8792	52.5522	17.2975
	126.577	33.2844	76.4506	15.103
	98.549	18.8072	23.6041	24.0182
	95.7112	25.1789	76.2781	24.9393
	74.2861	22.2998	46.8105	81.0326
	47.6005	18.3508	110.392	27.7348
	52.2146	25.4112	102.135	40.9129
	59.2389	26.5358	65.2852	25.845
	93.4114	25.2584	39.4361	40.1528
	115.712	23.4812	60.5545	27.648
	104.282	25.2522	78.484	26.1785
	88.1334	17.0723	145.046	16.2803
	55.4551	34.7219	83.697	24.1947
	97.5246	31.0807	54.4689	23.3387
	101.972	15.576	88.6487	11.6177
	99.1376	12.3313	92.9415	15.3622
	122.131	24.7844	40.4688	11.4174
	53.7801	40.5256	31.7086	12.4418
	94.3222	42.2843	54.4503	20.3315
	75.1639	16.5818	37.4864	19.621
	60.0836	13.0283	27.6491	10.8669
	127.212	15.0576	38.0895	38.9074
	83.3655	18.6689	31.7643	21.1752
	89.1867	12.8404	39.9545	19.2472
	61.5707	12.9643	62.2192	27.6398
	124.891	14.8882	24.5903	29.1733
	132.894	12.858	45.3792	18.7308
	101.377	15.007	57.6041	18.8465
	146.266	15.1051	22.1438	15.1681
	62.2192	15.9302	31.5568	16.0655
	85.2852	22.7511	34.2077	30.9227
	100.785	15.0679	34.787	23.571
	77.7167	11.5619	92.2228	13.3598
	116.596	16.7233	39.5642	12.606
	102.889	19.2658	42.8564	13.5581
	136.138	16.0799	80.3376	18.3766
	107.059	14.0053	121.857	16.9216
	104.357	25.5682	61.0192	12.5213
	103.867	21.5345	63.4853	22.8523
	113.74	15.5512	70.9764	33.5622
	123.32	25.2502	42.5125	28.5176
	143.511	18.5563	58.831	19.4537
	102.56	13.4373	44.2185	14.1674
	86.6267	15.1288	29.3458	33.2855
	164.57	14.8015	49.0783	19.4609
	102.727	14.2727	78.9755	13.1089
	105.379	13.8462	57.1911	29.3995
	124.248	17.2789	104.495	13.0614
	89.4821	17.5907	74.4937	13.8059
	90.3206	12.2858	62.9039	43.5328
	74.6754	11.4607	109.82	18.4076
	143.592	16.0355	58.6399	39.5033
	105.592	15.6018	33.9681	28.2439
	70.1389	19.1563	87.3578	28.657
	59.7666	19.8502	58.1318	13.7595
	85.1376	18.7102	59.7624	17.7673
	137.312	37.1653	31.6404	20.4946
	119.595	41.2237	34.6145	18.8764
	99.1005	13.5313	32.7877	25.5465
	123.528	16.6262	50.5158	17.2334
	96.6127	14.3842	58.327	17.6971
	75.1567	33.6314	61.6657	12.3478
	110.419	44.1627	104.915	29.0669
	107.27	18.0544	93.3174	15.0937
	103.368	15.2817	60.9283	17.9904
	121.903	10.5643	44.1545	12.2104
	109.426	18.2661	48.5186	14.0414
	70.7533	13.7936	37.1549	10.6666
	112.392	16.2895	49.9881	22.4051
	91.724	16.8782	46.3737	27.9764
	56.9701	18.6926	52.8879	22.371
	84.3062	12.6256	56.4733	17.3408
	92.4004	22.5414	57.663	11.8573
	54.8148	15.0121	19.4857	14.3512
	65.782	11.9244	45.8966	11.912
	97.2055	30.8473	79.0995	17.2882
	86.132	17.1725	57.726	14.0992
	112.192	21.7669	88.6167	12.9643
	107.615	15.4903	87.0697	21.3445
	105.248	13.2442	56.6582	19.8141
	100.751	20.4843	35.9291	15.7587
	52.0566	37.5412	50.302	29.0556
	83.2746	17.4079	58.8382	15.8341
	89.701	20.9924	44.5014	20.2984
	147.336	11.0931	91.1457	35.576
	113.645	12.5698	80.7693	29.6607
	139.958	10.9836	46.6711	26.0918
	126.733	16.052	52.7247	26.2353
	126.242	15.07	28.848	52.3282
	94.8066	12.9426	36.5622	22.9039
	98.8237	13.522	74.6599	52.3478
	90.3144	11.7685	38.3115	27.2794
	129.123	21.5676	45.6777	16.8142
	93.3319	15.1071	102.236	21.7111
	108.292	29.3189	81.108	15.7608
	86.0897	15.2548	41.7906	20.6888
	111.196	12.5574	38.3239	11.6352
	90.1915	16.4589	35.9178	18.8465
	115.882	31.1024	56.1955	33.4765
	103.072	19.4919	49.5523	22.6292
	95.3467	20.7951	45.2419	30.5933
	139.604	14.061	46.6835	18.3766
	110.22	15.2197	57.6444	30.8618
	96.2121	12.9375	32.5099	46.5678
	62.6498	16.0789	52.577	12.3747
	75.9126	14.5867	73.2596	22.9772
	99.5693	13.7905	81.4705	36.1563
	88.5155	18.4592	84.6801	60.7879
	85.6167	16.683	97.8819	68.6735
	77.8282	27.8825	95.3425	36.6603
	127.502	17.6042	49.2487	15.9364
	167.493	21.4117	53.4414	26.2746
	71.154	16.968	96.4826	16.936
	62.2244	14.06	36.2276	23.1239
	77.82	20.1156	35.3694	29.6132
	106.142	24.9589	96.2523	23.6536
	97.7177	21.5852	66.8487	23.2674
	107.26	17.821	32.1309	15.5915
	98.8619	29.1114	49.0411	24.7844
	106.797	15.0741	52.134	43.1146
	93.1925	15.1464	24.8856	34.566
	129.635	26.5658	32.0906	25.6188
	91.85	19.6695	64.3651	22.3204
	95.3167	11.9368	35.5718	20.5742
	79.0003	16.4537	64.1617	24.5562
	103.059	20.0981	99.5208	11.7468
	93.6954	19.2337	25.9204	15.9426
	97.2272	13.7791	68.7674	18.5883
	115.466	20.9728	40.8282	22.3142
	84.0532	13.8948	81.2578	15.4025
	107.433	19.1191	62.0354	13.9691
	125.703	16.8069	43.5669	17.5443
	134.191	15.8145	73.0995	19.4144
	137.5	14.6259	54.0951	15.452
	113.32	37.6496	82.8574	17.7095
	63.7837	16.6107	91.1457	36.4661
	83.2209	18.2496	48.246	43.9748
	145.394	19.337	47.1399	27.8659
	79.7872	20.0568	20.0847	16.083
	113.299	12.9726	22.5239	23.0309
	83.1135	13.8276	22.2667	20.7229
	122.252	13.0944	39.3184	17.9625
	119.103	24.4808	38.1153	18.4324
	98.6822	16.1398	72.4861	26.2426
	76.1367	14.0662	38.4974	37.3832
	113.208	16.1791	30.5953	22.0106
	127.85	13.4941	71.0961	24.9786
	110.567	19.305	40.8901	25.4174
	68.0714	31.6156	58.612	52.8899

## Sheet: Fig. S7h
	Relative fluorescence idensity (%)
	- RAE1	+ RAE1	+ RAE1C160A	+ RAE1C218A	+ RAE1C262A	+ RAE1C288A	+ RAE1C339A	+ RAE1C365A	+ RAE1C391A	+ RAE1C507A	+ RAE1C364A	+ RAE19C-A	+ RAE18C-A	+ RAE18C-A + MV
	142.736	23.4127	28.5839	27.9165	41.1749	25.8091	20.6921	43.8009	30.5021	30.7709	51.5927	73.7142	43.1335	18.9514
	150.906	13.1957	32.8443	39.8773	36.6807	18.0492	21.6263	27.9346	35.2407	27.2321	55.1358	56.2017	36.7019	23.9111
	94.4489	20.826	17.3169	18.842	22.7623	21.7857	20.4275	39.6521	30.619	18.7909	53.2686	76.0139	23.9111	18.3117
	90.3691	30.5807	13.9524	28.976	26.282	24.6114	19.6602	48.0549	24.7964	17.5348	70.8885	51.7691	21.5168	66.4197
	160.607	27.3554	17.0035	19.5306	18.0662	21.1502	22.8484	23.4425	46.0507	19.3648	123.872	66.1806	19.0194	96.4542
	123.048	26.943	15.1915	31.569	17.2691	26.4011	26.7241	19.5402	26.4584	19.9727	136.891	96.0748	17.5518	36.0633
	76.0469	25.9483	17.2649	30.4394	23.4456	23.3691	31.8368	27.5966	29.1152	25.3075	76.2031	103.065	23.9982	28.129
	101.158	27.0684	24.3798	16.419	23.7198	20.5572	21.5859	19.0885	19.3287	22.1502	65.5345	148.03	35.1759	102.638
	147.038	45.4927	38.9666	21.0481	20.8452	23.7591	24.0174	26.214	25.4244	28.9856	75.4528	89.1619	25.6433	135.083
	53.0699	101.676	30.5605	34.4203	20.8186	22.5179	20.774	42.8189	25.4659	28.5605	103.639	129.589	28.162	37.5606
	104.615	36.3821	21.4318	21.1172	22.8176	18.5975	20.723	42.3216	46.8849	19.3308	44.0623	80.8004	87.0768	37.1951
	93.6965	23.1056	28.2449	31.8156	29.7114	23.1045	34.1759	24.7804	36.0441	17.0322	81.8291	96.2725	27.5679	70.1903
	111.53	31.8156	25.9356	23.6359	23.8814	24.0323	22.9217	21.7549	20.8367	34.5691	67.3964	130.41	20.8558	84.4104
	82.7399	23.5232	23.1502	32.0483	23.0641	20.0535	22.4159	23.3542	20.6719	24.5052	117.63	96.298	33.0324	33.5287
	103.227	26.8601	22.5275	36.0569	45.9242	23.1417	25.0748	29.3256	36.5755	41.2823	86.8388	128.179	44.6819	42.7127
	136.825	27.5828	28.7348	20.6475	23.0259	22.333	22.6847	35.9665	42.8806	75.5527	42.3312	121.415	43.3057	88.0184
	60.3091	51.1166	23.2469	22.7963	70.9607	42.1218	32.5063	19.9195	23.2618	28.0865	119.8	73.9852	48.3844	30.1333
	115.419	29.4638	24.3798	21.9631	54.6236	30.2343	19.6432	18.0375	22.2352	25.6274	115.67	102.05	24.8474	83.2978
	134.715	34.8698	28.2215	30.8485	38.9071	24.5041	29.5818	28.0897	19.7325	29.9335	86.9216	112.701	27.6306	66.017
	122.313	27.3267	26.5892	22.9047	18.5975	34.6711	49.9476	27.4871	20.2575	25.214	56.6555	101.198	77.9056	58.8925
	119.999	21.8516	23.5349	23.5572	27.2682	24.6624	24.4425	24.5147	30.4224	63.0456	41.7244	118.445	57.8521	91.2756
	126.995	29.4022	23.79	27.1524	28.3214	31.8124	34.9687	25.4297	22.3829	30.0515	89.4498	123.528	25.1927	54.1985
	104.776	34.3767	54.1624	23.7559	22.2639	31.2842	23.7528	32.9888	36.1632	44.3301	98.0355	127.36	24.3096	55.7596
	85.2829	30.7327	23.5126	32.2354	24.4425	33.2226	22.927	27.2629	39.6085	18.2436	123.72	106.378	27.6306	92.5498
	134.547	22.7857	27.5127	33.6658	23.9632	20.6475	27.1099	30.06	35.8369	26.1811	87.2309	128.589	25.7315	76.6016
	118.806	32.0876	28.2948	23.1693	19.4211	27.8665	20.6007	20.2575	24.9887	62.7736	59.8798	77.2031	21.6316	99.9261
	112.448	27.5297	21.2851	35.1557	29.9123	18.2139	21.8165	26.5105	30.7879	142.298	100.139	110.371	40.109	54.8627
	56.2092	24.0439	26.2363	16.1352	24.808	24.0439	61.0881	21.2416	20.1746	30.3788	128.437	107.428	20.1916	31.5276
	123.859	38.5234	23.0418	18.8877	19.3786	29.5127	29.9771	30.5531	24.0769	45.735	84.2202	126.978	38.0718	27.0993
	71.9331	38.0516	19.1905	24.9005	26.6497	31.0462	25.0333	21.368	37.0176	34.0675	88.2628	119.688	27.3267	58.9807
	105.015	25.8527	54.9073	16.877	25.1322	36.6722	23.7336	24.13	25.7709	33.9676	88.5774	120.127	38.8327	87.674
	110.927	25.4542	28.8591	50.6001	29.756	24.8824	31.1726	26.3182	24.9111	34.1971	76.7132	97.9739	46.8041	103.254
	109.022	36.0463	22.7974	22.3457	28.0886	50.7797	33.8783	25.5913	29.6806	50.0996	67.1913	89.4987	33.4235	25.5392
	133.193	40.5086	37.347	32.2152	42.0921	49.682	20.0736	17.9121	22.0641	23.4244	127.433	117.896	30.6168	69.0011
	126.032	40.6287	45.1962	27.1588	33.8974	31.9272	33.1461	43.837	26.5328	22.6273	73.9512	84.8238	77.3593	96.807
	112.699	23.2341	27.2363	20.5752	29.756	28.4542	25.0652	57.2156	18.8887	24.5052	61.3187	114.39	22.4764	37.8593
	99.9962	32.0451	28.9229	27.756	38.8401	54.7299	48.2016	34.3449	31.2747	68.7811	67.695	110.385	58.6513	29.2725
	128.251	17.6613	56.5184	23.1523	38.8986	23.9207	29.9016	28.162	34.0377	64.3538	134.843	102.386	38.7413	34.5712
	117.076	20.9111	24.0216	22.2033	26.3904	22.4488	21.0768	27.8963	22.7272	29.8559	55.292	128.376	49.2962	57.4621
	118.083	50.9041	24.3362	49.5427	36.398	37.8709	15.0045	27.1726	47.2026	125.062	59.6896	115.745	43.4119	53.9987
	104.146	30.4128	27.6752	29.8995	26.4924	26.9218	17.9015	48.6139	38.7062	40.6032	83.7951	136.061	48.9944	66.5451
	79.3881	33.059	40.0538	37.6308	30.264	29.6965	21.4701	34.5383	43.04	47.9635	65.9946	91.7251	25.4425	32.398
	114.596	30.1631	27.8761	35.3948	29.7252	45.1059	20.6688	45.2175	31.8262	25.0174	47.9933	93.4563	39.9847	38.1058
	98.9537	24.3245	20.4732	36.1578	26.1099	29.0036	18.6507	43.7233	38.075	28.2066	99.5233	89.5912	36.2259	54.4642
	125.831	30.722	20.0991	28.3894	33.4755	32.3119	25.4138	23.8102	22.5955	58.0445	123.588	103.05	61.425	46.9072
	97.2789	24.2905	31.0228	31.5998	30.212	30.9516	31.7295	17.2819	28.7688	23.0514	123.361	94.5817	49.4312	67.1063
	95.1333	31.3799	29.7784	19.9174	20.8813	35.3736	17.2532	35.0356	26.654	35.432	130.269	152.757	35.7019	40.5352
	101.224	32.4383	15.1841	28.111	30.789	18.7442	30.4649	24.8739	23.588	87.7219	102.286	90.3308	101.489	64.4271
	129.784	86.5635	28.6019	21.9153	23.1141	23.5987	17.7378	25.5052	20.0705	25.8739	76.4528	109.705	111.266	101.124
	107.777	16.5476	35.4235	23.6008	32.8071	31.9165	21.2299	16.3084	20.8526	40.4427	71.4517	103.301	96.654	37.5936
	83.082	37.9921	24.8176	27.7061	35.6307	35.263	35.0941	26.349	23.6837	27.5732	58.3133	106.814	33.5978	86.2436
	98.1758	36.0771	26.4042	32.4883	45.9625	20.2777	23.266	26.6593	27.688	22.317	117.032	130.79	37.7795	48.8849
	69.0138	24.6699	27.874	22.5104	20.9886	21.8335	19.6294	25.3723	37.1547	29.5541	137.799	126.935	46.7351	112.751
	49.9476	30.3182	23.8877	23.1141	89.0024	18.2989	25.096	29.6402	31.7486	34.3576	68.186	106.175	25.8155	97.061
	69.9203	29.6381	34.3905	26.4042	52.7107	27.4032	20.1257	22.265	44.7201	22.7347	85.5794	86.386	20.4977	63.3038
	106.685	22.8866	24.7081	22.317	25.8676	39.8518	34.9432	19.6602	24.6773	28.2821	105.291	122.621	22.2299	82.3307
	78.1425	26.3022	31.1726	52.5417	26.1906	31.4001	31.8124	20.706	22.6465	25.2129	76.8992	98.4255	21.3648	55.0487
	114.179	26.4265	27.1991	32.4383	40.1335	41.5979	28.247	32.8379	52.0731	28.0089	92.9696	60.3729	17.6676	25.3054
	106.368	23.0354	16.7112	21.3234	30.4999	30.4457	21.8165	27.7826	64.7289	30.1843	111.269	101.312	25.2395	59.8107
	125.165	19.9259	17.3148	14.7569	31.7072	25.3915	22.2108	18.657	60.3389	52.9668	118.805	78.6261	28.9059	49.7202
	129.297	25.5806	12.9301	20.1034	28.5095	20.7952	41.4459	35.4416	30.3629	27.3841	111.241	93.3862	77.4603	50.4174
	120.412	29.383	17.4997	22.7857	29.756	29.2544	26.9749	21.6635	23.0259	26.3862	136.061	107.766	25.8729	25.5052
	70.1392	35.2141	26.2491	26.9473	23.8229	22.7825	20.723	43.8073	25.8463	39.4108	95.0121	151.05	24.0886	88.5848
	104.829	17.5348	26.2756	25.6763	21.2543	23.5817	26.553	39.2386	25.3766	30.366	86.4955	110.953	29.6381	74.0915
	86.5146	35.5149	27.4978	31.5659	19.7463	29.043	42.2026	33.5064	19.1289	71.2019	90.1034	63.459	20.1916	54.6576
	114.803	44.3089	21.1215	41.041	25.8367	43.2175	24.8123	33.0664	20.4839	40.8997	86.08	79.4911	22.9206	74.015
	71.8343	17.2691	25.9037	21.3606	17.3573	23.7113	26.4032	24.1173	30.4511	22.317	99.7263	76.8588	27.4308	60.6279
	69.0765	24.7326	30.4649	16.3786	41.4916	24.6444	71.6515	37.0303	24.5572	40.3237	128.682	105.814	23.147	29.6965
	71.2423	21.9302	25.0174	27.5998	25.7549	21.6135	26.1811	29.8315	22.2023	49.4269	107.063	61.306	24.0981	16.0778
	70.2646	42.634	24.6433	91.1916	22.6539	22.7325	23.0875	19.8143	32.4989	31.5733	130.558	74.6823	29.6232	58.8925
	116.161	31.5478	35.4681	25.1067	23.1768	27.9409	31.1227	21.5359	31.0164	38.0856	151.968	122.617	17.0035	40.9741
	95.8038	26.6231	39.2142	19.9142	23.6295	26.2533	35.9665	26.6019	32.0334	30.5988	189.163	124.046	30.2215	53.8265
	89.605	28.6359	24.6518	27.79	25.8952	18.3967	28.1928	17.6358	29.6689	32.8783	98.7189	112.364	62.9043	38.1058
	93.0185	30.9856	23.8102	31.0483	22.0609	21.2543	20.5253	22.7666	30.6859	54.9647	123.453	145.219	30.9516	40.295
	112.382	43.7159	17.894	19.5274	31.027	19.0896	20.9663	22.5253	21.3988	50.7022	124.769	72.0319	34.2991	41.1802
	107.093	29.7252	19.4275	70.966	19.9057	19.8377	15.3212	23.8378	17.9227	53.0805	117.379	129.082	32.9442	84.098
	131.058	25.4744	17.5348	20.8494	36.7519	24.5487	28.9388	30.3257	21.9982	30.4426	95.8113	109.666	18.8388	90.2097
	125.4	38.635	34.1079	23.2575	18.0375	24.7209	30.0217	42.9645	23.0896	27.2799	104.186	90.791	33.9559	83.8217
	111.14	41.092	31.9112	21.0481	27.3469	27.7868	28.8931	37.8847	24.8559	23.7549	63.4526	116.002	25.3458	99.2672
	64.9968	25.9037	21.9759	43.5714	35.3799	23.0641	18.775	22.6178	47.1686	31.7593	121.806	79.3498	35.2471	102.464
	126.729	28.7868	24.1566	30.7677	40.4183	27.4871	23.6805	22.2469	30.0217	20.1502	97.2204	98.3214	87.8069	59.1996
	89.5041	26.1364	24.4775	31.2173	33.3491	26.6306	44.0273	33.2152	29.3448	26.6391	94.3692	85.9238	40.1377	68.0595
	110.648	28.722	25.0174	20.0322	37.7615	16.5157	25.7549	27.7528	26.502	23.1013	85.5667	101.296	74.7557	30.6859
	88.7368	26.7156	37.8199	23.9111	34.4947	33.1939	24.3404	33.9495	34.3023	37.0399	114.055	93.6848	64.8714	86.4572
	59.3601	33.2821	34.7827	21.504	23.2788	24.774	33.9314	49.6692	32.9261	31.9314	107.806	151.835	64.4144	70.254
	119.09	30.7454	25.6019	32.6583	35.4235	32.1312	24.8877	25.6199	29.0695	36.4575	119.999	122.887	24.7347	130.92
	92.6624	29.4022	29.0036	25.4372	22.7974	27.0993	23.9844	24.2363	35.1174	36.4225	76.6335	110.493	37.0388	54.1985
	76.4624	17.5582	30.4011	32.0717	26.5222	50.1251	29.9558	30.3172	26.6901	28.0993	156.509	101.713	32.3533	96.2544
	114.429	27.2629	26.0535	23.5168	19.842	29.0918	37.1642	40.4236	28.7348	34.8284	113.711	102.052	23.5668	64.0212
	110.67	30.0217	52.4748	25.6614	23.4042	18.7495	35.1525	27.9962	25.2576	20.3786	126.251	99.7624	48.4014	54.8627
	63.7629	32.8379	27.1875	34.8167	27.9717	29.7975	31.9261	47.4428	23.3798	73.9034	115.487	124.338	37.9676	96.1758
	107.938	26.2756	23.4467	35.8284	17.6528	21.5104	42.0102	11.3105	45.1548	34.0473	115.229	89.5933	30.6965	88.825
	83.132	22.3638	27.2629	29.6742	24.5997	30.7369	23.1789	24.4095	48.4535	37.2407	108.88	93.8644	52.2792	80.6102
	67.8427	21.6858	24.7358	47.6628	29.6126	24.4775	24.9122	26.8336	37.651	45.8126	56.5896	76.2754	39.8008	35.2258
	86.047	21.5359	26.8059	36.8412	22.6826	26.1928	22.384	45.7659	37.9591	23.1778	101.414	123.111	61.0466	40.6393
	121.293	23.8229	29.3692	40.3205	20.4105	19.9419	29.0918	24.2767	25.2778	20.13	80.9704	75.2467	29.8889	98.145
	109.814	24.8803	32.8709	34.0951	21.7857	22.9122	25.5052	25.0556	26.1885	77.7876	87.6985	99.8294	24.9494	60.1061
	107.895	25.6635	50.7447	39.0251	18.7516	24.4935	24.4425	19.3563	22.1151	53.461	86.8611	80.2595	78.1978	88.0417
	70.3603	31.5478	22.6295	28.5212	19.4785	26.5275	35.1706	27.5583	32.5457	34.9687	133.796	117.779	44.5767	70.4177
	91.8314	34.7072	24.7135	28.1928	19.2936	24.8739	28.8187	32.4436	29.4691	21.4201	127.495	101.29	35.2354	82.3222
	98.7603	27.2512	25.1375	24.2235	20.5901	14.8058	17.402	31.0547	41.193	28.06	120.087	84.3531	28.6561	106.521
	113.578	33.551	44.9773	40.8837	26.6561	19.4966	21.9419	24.1895	53.5534	26.0057	95.8463	92.9876	29.5924	64.2539
	109.352	33.6753	48.6394	47.9859	40.7934	20.0928	26.1152	42.6723	31.1227	28.8527	85.7527	129.852	39.719	41.8806
	66.8257	21.4796	70.5378	30.4872	28.0557	28.62	73.7142	33.3937	27.4712	21.5816	103.514	82.2085	19.8877	26.7401
	83.7526	29.4117	26.3182	25.1927	34.33	34.1334	25.1598	23.3139	41.1728	37.1451	87.2947	124.603	22.418	19.8122
	95.8378	23.2937	29.4117	38.3205	22.0513	28.2948	24.3011	21.5072	25.3181	24.5806	100.958	72.8407	20.2373	130.82
	95.0875	41.7573	22.5636	29.3713	24.4138	26.7092	22.9579	21.0524	22.8314	31.687	122.511	79.5039	26.2958	80.7664
	109.627	22.7666	19.5689	31.5042	20.3361	27.5849	30.0525	18.5284	26.5222	35.9198	101.162	110.138	35.8667	33.0324
	89.706	25.993	22.3617	23.147	24.3851	23.35	29.857	28.1141	25.2597	32.5712	116.858	128.013	32.9442	102.198
	125.838	30.5722	36.0962	28.4808	28.4776	20.5816	47.8222	25.3054	37.7466	35.4745	96.6869	90.7294	19.2437	37.0473
	111.142	23.8452	31.7221	28.2066	26.2576	30.4319	33.5138	19.4275	34.1004	34.4989	72.7078	111.864	38.1281	18.7495
	107.039	22.1396	25.0705	27.0993	23.893	19.4668	21.9631	30.1716	49.1719	36.4139	108.297	131.345	20.9376	17.6103
	76.5155	38.1674	29.5063	31.5021	31.3108	22.351	26.1364	25.3872	32.382	27.3267	125.489	94.0057	34.8762	46.2281
	88.4913	24.2958	24.6359	22.4563	47.7287	26.9898	17.5104	24.4839	37.4533	25.5052	96.535	104.645	38.3927	64.9585
	105.357	34.2811	39.4214	22.7198	23.3457	34.5276	20.9504	41.8253	29.5169	30.8815	133.598	150.268	39.6127	53.5853
	123.4	37.0495	101.819	53.4674	21.7347	28.959	20.5901	26.654	26.8421	30.1397	125.069	108.49	19.9705	32.6626
	94.3755	35.5702	23.3287	23.2363	32.2258	20.2671	21.7453	20.6018	19.2298	27.0482	72.9374	107.793	28.6604	57.7161
	147.125	29.2024	44.3216	19.5465	19.1044	21.7421	16.9089	22.6422	41.0208	19.1289	116.094	125.376	48.4397	87.0247
	89.4392	24.0801	27.6306	24.468	31.8815	18.4764	20.4116	51.1825	35.8156	22.8484	65.9394	98.8017	40.4459	38.3268
	110.604	34.7657	27.2767	21.7134	21.1789	18.8334	26.5509	19.8122	32.5765	31.6976	114.019	130.005	41.7445	68.7779
	62.0148	28.1843	20.0545	30.9686	19.7484	19.5051	28.4075	20.2734	19.4105	22.1194	85.4041	149.084	33.6009	39.3959
	114.773	22.859	28.7528	28.3851	24.0886	20.1587	51.6023	26.0705	23.1598	24.1013	97.688	128.123	24.1768	77.8439
	67.017	34.924	31.4011	27.3947	19.335	20.9769	24.1768	25.9451	23.7634	20.8749	116.456	128.633	22.8792	64.6248
	95.0727	20.8112	55.3941	35.3353	62.5483	23.8388	25.2926	30.4521	23.0036	22.6008	128.854	123.418	33.1939	65.5844
	121.74	25.5711	21.8367	29.5892	23.9993	22.0896	26.6869	20.757	25.8091	26.5977	122.385	115.707	32.6286	73.1148
	100.725	30.1099	43.2398	23.6454	34.4873	18.199	26.0876	33.3873	47.6745	24.9844	102.752	128.64	20.3244	47.5183
	70.7524	32.3406	20.9132	27.8718	35.7189	23.5721	26.3851	20.1162	20.435	50.2431	94.8952	147.718	27.3118	15.8079
	53.8329	23.5838	27.7634	33.1737	34.2566	24.7113	30.9325	40.4842	31.4851	36.822	74.8705	66.4814	28.2619	118.924
	104.99	24.265	17.7176	25.5052	28.9718	20.9228	38.2578	27.0663	28.044	32.3395	105.981	87.3085	30.9962	87.5274
	104.243	31.6158	21.6337	22.9887	24.6752	19.0981	24.1109	20.5359	24.774	53.1145	96.0142	107.772	29.7964	80.3572
	72.5388	30.8188	30.619	23.1778	23.5466	19.6432	29.5063	11.6899	23.8728	42.7584	90.9451	127.5	23.842	97.5042
	111.273	32.1472	28.0355	22.5944	35.0983	22.4743	23.8016	20.0588	19.9015	49.055	107.505	84.572	29.4904	94.7592
	109.704	23.1024	32.7359	26.5679	22.317	31.2619	22.265	18.4838	32.7497	31.9102	79.7037	68.5717	24.383	70.3454
	118.623	35.0037	20.3893	31.2173	20.4796	28.4011	26.6083	23.6752	23.9334	36.1323	100.757	91.7124	20.4095	34.4851
	91.5593	61.5621	20.9536	25.8091	17.911	24.6454	27.1651	17.8217	32.2045	23.9111	133.464	105.896	28.248	23.5168
	125.085	24.672	20.8218	21.3266	33.094	40.2397	40.5203	23.1608	29.4776	41.7116	123.686	109.384	22.1597	29.9601
	114.773	28.231	28.4606	26.4956	25.4393	32.924	26.0727	17.4689	25.7496	32.788	88.6911	119.323	25.5509	20.1916
	109.746	26.6933	29.1152	25.1088	25.2012	62.9819	28.5275	21.0269	32.6785	21.4562	73.7142	76.2052	22.8983	23.1385
	109.357	22.5094	16.6676	23.4679	17.2787	52.6044	25.824	19.0959	29.67	24.2129	97.3979	128.67	17.5752	50.2059
	53.5077	31.7816	24.6306	26.1428	22.5668	87.8005	23.4935	18.7304	28.2555	23.0386	60.4164	133.138	20.4573	54.1985
	100.227	23.2703	25.7889	22.808	24.3851	25.9834	21.1576	20.435	22.35	24.7081	85.2606	105.376	17.3159	108.53
	74.727	22.317	19.5083	58.8585	20.3436	36.0983	37.3279	26.4754	30.027	21.2724	165.62	153.281	19.5412	17.6283
	68.6706	29.3384	44.1463	31.01	20.6475	41.8444	20.7474	21.8006	31.8815	33.5436	104.261	111.408	24.9079	32.4128
	39.6021	28.2757	29.8177	25.8708	37.2524	40.8136	32.3597	18.42	26.4159	25.3086	70.7854	72.4028	22.5381	28.2279
	121.967	23.8325	24.0439	26.6678	25.74	25.1513	25.5052	25.7889	29.0472	19.3946	119.609	118.118	47.4683	74.6398
	148.958	34.9867	28.9186	18.7633	57.6141	22.0864	29.8889	21.52	18.0152	25.5317	132.524	107.992	23.0673	43.04
	104.663	24.5944	29.8007	16.5975	17.4976	23.875	23.9281	25.8591	21.503	24.5657	78.9948	132.035	29.2247	22.0769
	52.7819	31.9697	28.4606	27.3118	20.52	28.9016	22.0386	27.8516	21.9121	22.5944	159.142	108.605	60.2071	24.9143
	110.193	30.1035	24.3978	17.1586	21.1789	32.1472	17.5019	25.2395	39.2546	28.8559	105.373	88.1193	74.8705	38.3757
	86.6113	36.9761	41.4789	31.569	20.8813	38.3577	17.5518	24.4669	85.8738	43.1983	78.0161	98.6848	35.2599	47.9104
	94.0503	37.3948	38.1345	28.4436	24.2512	47.2026	21.4477	18.6942	42.5086	26.3022	145.061	128.932	24.7964	18.3977
	128.026	35.652	21.9408	18.3733	24.4425	22.5253	22.8229	22.6295	29.2024	33.6254	98.1854	72.9544	19.8473	32.4426
	115.161	36.5372	18.0662	41.142	19.7219	20.4573	28.0355	21.6263	29.0993	22.7347	147.364	101.248	17.1257	44.8349
	115.026	23.3691	23.4892	24.2862	23.5041	18.8983	26.8176	26.5679	25.2639	56.9616	126.33	98.1291	49.056	56.511
	100.832	42.5905	19.6199	24.2363	98.06	23.5817	30.4649	16.505	25.5679	20.3436	162.923	97.8039	32.8113	22.7974
	94.9611	28.6412	26.3022	25.7804	33.5085	20.1162	32.9973	23.0843	29.4734	58.9637	84.9726	156.751	33.9198	61.7066
	60.1061	28.7592	20.0779	25.2437	30.7996	20.6358	37.6201	33.11	18.0662	20.7761	119.106	121.19	20.8558	46.2016
	79.0544	40.8263	56.5737	19.0938	21.2947	20.1661	27.4786	34.822	18.4647	13.2988	90.3053	70.6376	24.4116	73.3093
	60.7076	25.7347	34.2481	25.4871	28.8931	25.265	30.3884	24.8303	18.5975	29.8591	98.7465	119.225	15.9407	47.8222
	131.002	31.8294	28.2502	23.6305	17.1033	23.9419	42.8625	22.519	17.741	16.4721	109.713	87.9015	27.044	59.054
	60.5748	36.3226	26.5881	19.5465	18.8303	36.9294	27.0482	31.0377	25.3277	23.3202	110.273	97.3352	39.7987	65.8501
	90.9143	38.9411	21.5774	20.2947	19.284	27.0249	26.2013	25.4435	19.64	21.2543	102.368	115.418	23.2065	94.3235
	94.7592	21.6847	19.335	17.3095	21.5604	12.7196	34.5383	37.6818	25.6826	28.1141	114.716	134.747	44.9167	62.1944
	107.991	27.5243	51.9349	20.9812	19.1671	26.2098	31.5138	26.5169	23.8675	37.0803	99.7401	130.035	37.0505	40.2057
	94.5201	29.2066	40.1335	22.3638	22.2511	37.2301	21.4817	33.2099	22.2203	22.9982	140.496	62.4622	29.4075	80.7335
	72.7525	31.0515	34.9602	25.2671	28.9994	24.469	36.7168	24.7549	26.0365	34.3417	120.95	115.836	37.5383	33.9825
	150.959	32.3193	23.4403	33.077	22.4998	26.2555	34.7837	23.9706	16.6528	40.0601	87.0417	113.578	25.7549	59.4462
	102.368	34.8039	17.4169	26.9983	22.0609	25.1736	46.7064	39.7604	19.8951	38.8805	76.6675	204.75	28.0557	66.3602
	144.441	31.094	32.1907	17.1692	19.6602	29.8804	29.5265	32.9952	28.6933	23.3882	85.1427	84.6124	25.638	68.1179
	58.9053	31.6158	22.2129	19.3064	22.4265	19.0481	29.4213	75.6547	23.6327	47.4683	70.7216	69.0436	25.3458	69.4559
	80.0693	21.7559	20.8154	24.4425	18.8122	20.8005	20.8228	41.6457	19.7782	13.0714	72.7408	117.725	24.6199	79.014
	89.9344	26.1959	36.9421	36.4427	20.3914	26.7007	20.0662	34.3257	23.3798	18.5784	70.2211	113.817	22.3468	38.4873
	79.438	21.2543	22.723	29.4851	21.1608	24.5838	23.6932	28.8134	24.5137	18.996	160.364	102.464	28.2619	65.6525
	47.1729	24.0174	17.0736	36.0569	22.7134	21.0726	24.6444	38.6595	16.2946	29.8889	128.621	104.536	27.8325	95.451
	75.609	25.9356	17.9089	23.7857	36.3725	21.4201	41.1802	26.0631	27.3054	31.3193	102.146	79.3785	58.1837	73.6462
	66.6238	17.6443	24.1088	45.7829	25.4212	53.2368	38.871	31.8815	30.1864	23.5838	172.278	86.9801	43.1282	22.5179
	85.9833	16.7155	42.1983	32.1673	24.841	31.738	33.7253	21.4626	20.4647	19.0428	124.829	129.589	24.8219	19.6007
	93.5551	28.0684	22.0322	26.5381	31.0749	20.5104	29.0185	22.9547	18.7623	20.1916	145.455	54.1985	18.8738	44.667
	104.459	18.7495	23.7113	46.0624	28.0132	17.2691	34.3385	30.4511	26.1301	25.5679	108.776	58.6205	25.7453	26.2406
	130.506	22.8038	34.5202	25.638	30.4181	36.8412	21.4817	23.4828	19.9164	47.6628	87.9599	79.269	20.8824	20.5327
	111.009	20.0386	22.4371	29.5233	21.1406	25.7549	37.2482	25.6922	26.4574	34.3385	77.9438	100.267	21.0088	17.7346
	119.423	20.723	25.265	30.5456	25.0238	29.1184	30.9516	26.6306	21.0737	56.1762	109.835	116.823	18.1544	17.5943
	122.744	25.4839	21.2447	24.502	54.1688	27.9845	34.4447	25.8367	32.4373	42.243	80.3084	112.305	17.6166	39.059
	169.851	22.9855	17.5348	29.4904	22.4616	23.3798	21.2543	37.8954	13.2287	27.0365	93.4499	67.2093	29.5594	40.702
	86.5295	28.5159	21.0386	40.1962	18.8473	18.0279	23.0843	20.723	32.8613	44.3758	97.2385	74.846	57.3867	30.0993
	94.6295	19.3563	42.345	25.8995	30.3405	26.9218	27.3564	33.0175	21.5328	19.0407	148.337	96.84	32.0292	105.459
	83.0937	22.9419	23.2756	28.8549	31.3873	31.6307	38.2578	29.7252	27.8283	21.9068	120.116	134.24	27.5339	38.4576
	119.469	32.9771	24.0333	30.0217	26.3734	21.3691	31.6944	32.6137	24.1173	21.5402	88.0279	125.713	33.8741	66.5738
	100.465	37.5436	17.3903	22.5827	26.8644	28.4149	34.9485	32.9697	23.2852	26.163	146.177	79.3243	38.991	69.0765
	88.4955	39.8816	29.5924	28.5414	21.1438	30.7943	26.0365	23.9727	37.0983	20.1916	64.4463	54.2315	35.0409	59.0689
	106.338	51.8956	20.1587	23.9642	21.9323	25.3936	26.7177	19.2766	24.4287	29.5148	92.8314	115.055	34.8486	48.0241
	105.381	31.0621	18.6294	30.2141	28.2374	42.5086	48.4354	17.9727	41.1005	26.4021	76.3285	104.973	24.841	28.0621
	119.003	30.6062	28.5297	22.1566	29.8156	72.3529	32.2715	22.2575	30.6753	27.4786	91.164	32.3246	22.317	24.4425
	115.893	19.4626	39.821	25.2097	30.9017	51.9487	29.2172	16.844	22.7825	29.2428	68.2635	84.4859	37.008	47.4471
	102.311	23.8452	21.045	25.8134	22.8813	20.8526	21.0184	29.1025	21.0768	30.6668	82.3934	78.9885	76.0277	49.6352
	70.5048	24.0121	25.875	25.5562	32.5669	24.8495	27.0546	17.6698	20.944	25.6572	139.282	79.2382	37.0622	76.7174
	94.7815	40.2472	20.8707	48.2813	20.1257	28.0026	35.4235	23.18	23.2044	21.8739	69.6079	103.88	37.5266	121.15
	112.835	15.5539	21.3	37.7923	29.1089	17.4349	28.5605	58.0838	20.4169	20.1916	131.082	49.8849	25.434	47.5098
	92.4318	42.6744	21.3617	29.3905	37.2705	27.5265	27.0111	24.9738	25.2034	29.061	120.462	77.5272	18.1841	33.3873
	84.7314	31.8485	16.6241	24.283	22.8048	35.2599	27.8708	22.2416	34.8135	44.1335	120.024	101.504	25.3872	19.8239

## Sheet: Fig. S7j
		Relative fluorescence idensity (%)
		STOP1+RAE1	STOP1+RAE1C364A
		38.692	41.176
		51.646	48.088
		57.986	36.534
		42.833	30.21
		36.604	31.996
		35.766	47.604
		46.316	39.229
		42.302	27.204
		32.384	40.94
		26.844	38.739
		74.172	35.461
		51.094	34.878
		62.632	53.271
		58.737	68.929
		38.379	34.68
		45.33	27.616
		31.02	44.457
		66.948	37.404
		30.453	54.131
		49.191	62.505
		34.04	46.116
		30.488	41.558
		26.896	66.136
		54.291	54.409
		60.19	34.601
		28.917	43.196
		25.596	37.143
		55.696	40.05
		54.425	51.351
		29	50.298
		54.132	45.812
		43.829	51.926
		43.418	49.969
		47.453	30.806
		40.276	52.254
		32.465	35.205
		38.038	40.696
		56.75	62.911
		72.373	45.993
		29.594	42.885
		56.007	37.716
		67.312	61.059
		24.645	50.062
		24.426	29.819
		40.304	40.789
		61.193	38.837
		23.655	41.052
		38.2	30.729
		43.82	28.964
		48.977	49.344
		74.133	40.719
		55.017	29.993
		35.348	39.63
		32.059	48.238
		39.429	49.2
		60.785	55.206
		40.35	36.048
		36.705	56.986
		29.895	53.812
		35.559	57.913
		45.123	33.63
		41.07	50.604
		29.08	39.866
		29.729	28.444
		48.508	42.845
		56.286	47.101
		54.145	52.365
		72.345	32.448
		47.375	38.459
		50.603	45.776
		41.858	35.005
		47.375	30.764
		26.094	30.625
		28.85	42.413
		31.723	48.977
		41.449	37.877
		42.962	45.605
		54.709	39.472
		49.004	47.496
		46.346	43.442
		34.573	53.617
		41.41	54.725
		66.858	58.432
		51.267	34.099
		42.286	32.789
		33.26	37.29
		25.309	40.82
		79.952	40.318
		45.781	49.155
		28.452	30.75
		39.58	29.218
		38.397	36.893
		30.877	34.92
		77.551	56.955
		53.466	59.047
		46.715	46.219
		52.038	46.254
		43.066	34.513
		53.875	45.688
		39.457	41.75
