# Supplementary material for: The LRR receptor-like kinase ALR1 is a plant aluminum ion sensor
Source: Cell Res. 2024 Jan 10;34(4):281–94. doi: 10.1038/s41422-023-00915-y (PMC10978910; doi:10.1038/s41422-023-00915-y)
Supplement: Supplementary file 16 — source data [file 41422_2023_915_MOESM16_ESM.zip › Fig. S8.xlsx]

## Sheet: Fig. S8a
Injection	Q(μj)	Corrected Q(μj)	Inj Volume	Moles(Syringe)	Moles(Cell)	Moles(Syringe)/Moles(Cell)	Cell Volume	Inj Interval(s)
1	-410.4	-410.4	2.5	5e-09	1.675e-09	2.985	170	120
2	-557.1	-557.1	2.5	9.926e-09	1.65e-09	6.015	170	120
3	-510.7	-510.7	2.5	1.478e-08	1.626e-09	9.09	170	120
4	-472.6	-472.6	2.5	1.956e-08	1.602e-09	12.21	170	120
5	-429.1	-429.1	2.5	2.428e-08	1.579e-09	15.38	170	120
6	-398.1	-398.1	2.5	2.892e-08	1.555e-09	18.59	170	120
7	-370.4	-370.4	2.5	3.349e-08	1.533e-09	21.85	170	120
8	-353.4	-353.4	2.5	3.8e-08	1.51e-09	25.17	170	120
9	-331	-331	2.5	4.244e-08	1.488e-09	28.53	170	120
10	-309.8	-309.8	2.5	4.682e-08	1.466e-09	31.94	170	120
11	-294.1	-294.1	2.5	5.113e-08	1.444e-09	35.4	170	120
12	-281.1	-281.1	2.5	5.538e-08	1.423e-09	38.91	170	120
13	-263.4	-263.4	2.5	5.956e-08	1.402e-09	42.48	170	112
14	-247.6	-247.6	2.5	6.369e-08	1.382e-09	46.1	170	120
15	-228.1	-228.1	2.5	6.775e-08	1.361e-09	49.77	170	120
16	-214.4	-214.4	2.5	7.175e-08	1.341e-09	53.5	170	114
17	-201.2	-201.2	2.5	7.57e-08	1.322e-09	57.28	170	113
18	-179.8	-179.8	2.5	7.959e-08	1.302e-09	61.12	170	113
19	-164.6	-164.6	2.5	8.342e-08	1.283e-09	65.02	170	112
20	-150.8	-150.8	2.5	8.719e-08	1.264e-09	68.98	170	111

## Sheet: Fig. S8b
Injection	Q(μj)	Corrected Q(μj)	Inj Volume	Moles(Syringe)	Moles(Cell)	Moles(Syringe)/Moles(Cell)	Cell Volume	Inj Interval(s)
1	-363.9	-363.9	2.5	5e-09	1.675e-09	2.985	170	120
2	-584.8	-584.8	2.5	9.926e-09	1.65e-09	6.015	170	120
3	-572.3	-572.3	2.5	1.478e-08	1.626e-09	9.09	170	120
4	-559.6	-559.6	2.5	1.956e-08	1.602e-09	12.21	170	120
5	-546.9	-546.9	2.5	2.428e-08	1.579e-09	15.38	170	120
6	-527.2	-527.2	2.5	2.892e-08	1.555e-09	18.59	170	120
7	-508.9	-508.9	2.5	3.349e-08	1.533e-09	21.85	170	120
8	-493.7	-493.7	2.5	3.8e-08	1.51e-09	25.17	170	120
9	-469	-469	2.5	4.244e-08	1.488e-09	28.53	170	120
10	-448.3	-448.3	2.5	4.682e-08	1.466e-09	31.94	170	120
11	-431.6	-431.6	2.5	5.113e-08	1.444e-09	35.4	170	120
12	-428	-428	2.5	5.538e-08	1.423e-09	38.91	170	120
13	-405.9	-405.9	2.5	5.956e-08	1.402e-09	42.48	170	120
14	-398.3	-398.3	2.5	6.369e-08	1.382e-09	46.1	170	120
15	-381.6	-381.6	2.5	6.775e-08	1.361e-09	49.77	170	120
16	-380.7	-380.7	2.5	7.175e-08	1.341e-09	53.5	170	120
17	-358.1	-358.1	2.5	7.57e-08	1.322e-09	57.28	170	120
18	-354.9	-354.9	2.5	7.959e-08	1.302e-09	61.12	170	120
19	-348	-348	2.5	8.342e-08	1.283e-09	65.02	170	120
20	-329.3	-329.3	2.5	8.719e-08	1.264e-09	68.98	170	120

## Sheet: Fig. S8c
Injection	Q(μj)	Corrected Q(μj)	Inj Volume	Moles(Syringe)	Moles(Cell)	Moles(Syringe)/Moles(Cell)	Cell Volume	Inj Interval(s)
1	-376.9	-376.9	2.5	5e-09	1.675e-09	2.985	170	120
2	-521.9	-521.9	2.5	9.926e-09	1.65e-09	6.015	170	120
3	-513.3	-513.3	2.5	1.478e-08	1.626e-09	9.09	170	120
4	-497.4	-497.4	2.5	1.956e-08	1.602e-09	12.21	170	120
5	-484.7	-484.7	2.5	2.428e-08	1.579e-09	15.38	170	120
6	-457	-457	2.5	2.892e-08	1.555e-09	18.59	170	120
7	-435.6	-435.6	2.5	3.349e-08	1.533e-09	21.85	170	120
8	-422.6	-422.6	2.5	3.8e-08	1.51e-09	25.17	170	120
9	-410.4	-410.4	2.5	4.244e-08	1.488e-09	28.53	170	120
10	-392.9	-392.9	2.5	4.682e-08	1.466e-09	31.94	170	120
11	-378.7	-378.7	2.5	5.113e-08	1.444e-09	35.4	170	120
12	-376	-376	2.5	5.538e-08	1.423e-09	38.91	170	120
13	-359.1	-359.1	2.5	5.956e-08	1.402e-09	42.48	170	120
14	-355.2	-355.2	2.5	6.369e-08	1.382e-09	46.1	170	120
15	-333	-333	2.5	6.775e-08	1.361e-09	49.77	170	120
16	-335.5	-335.5	2.5	7.175e-08	1.341e-09	53.5	170	120
17	-323.8	-323.8	2.5	7.57e-08	1.322e-09	57.28	170	120
18	-315.6	-315.6	2.5	7.959e-08	1.302e-09	61.12	170	120
19	-302	-302	2.5	8.342e-08	1.283e-09	65.02	170	120
20	-298.3	-298.3	2.5	8.719e-08	1.264e-09	68.98	170	120

## Sheet: Fig. S8d
Injection	Q(μj)	Corrected Q(μj)	Inj Volume	Moles(Syringe)	Moles(Cell)	Moles(Syringe)/Moles(Cell)	Cell Volume	Inj Interval(s)
1	-410.4	-33.53	2.5	5e-09	1.675e-09	2.985	170	120
2	-557.1	-35.17	2.5	9.926e-09	1.65e-09	6.015	170	120
3	-510.7	2.587	2.5	1.478e-08	1.626e-09	9.09	170	120
4	-472.6	24.87	2.5	1.956e-08	1.602e-09	12.21	170	120
5	-429.1	55.56	2.5	2.428e-08	1.579e-09	15.38	170	120
6	-398.1	58.9	2.5	2.892e-08	1.555e-09	18.59	170	120
7	-370.4	65.18	2.5	3.349e-08	1.533e-09	21.85	170	120
8	-353.4	69.22	2.5	3.8e-08	1.51e-09	25.17	170	120
9	-331	79.46	2.5	4.244e-08	1.488e-09	28.53	170	120
10	-309.8	83.15	2.5	4.682e-08	1.466e-09	31.94	170	120
11	-294.1	84.64	2.5	5.113e-08	1.444e-09	35.4	170	120
12	-281.1	94.94	2.5	5.538e-08	1.423e-09	38.91	170	120
13	-263.4	95.77	2.5	5.956e-08	1.402e-09	42.48	170	112
14	-247.6	107.6	2.5	6.369e-08	1.382e-09	46.1	170	120
15	-228.1	104.8	2.5	6.775e-08	1.361e-09	49.77	170	120
16	-214.4	121.1	2.5	7.175e-08	1.341e-09	53.5	170	114
17	-201.2	122.6	2.5	7.57e-08	1.322e-09	57.28	170	113
18	-179.8	135.8	2.5	7.959e-08	1.302e-09	61.12	170	113
19	-164.6	137.4	2.5	8.342e-08	1.283e-09	65.02	170	112
20	-150.8	147.6	2.5	8.719e-08	1.264e-09	68.98	170	111

## Sheet: Fig. S8e
Injection	Q(μj)	Corrected Q(μj)	Inj Volume	Moles(Syringe)	Moles(Cell)	Moles(Syringe)/Moles(Cell)	Cell Volume	Inj Interval(s)
1	-363.9	42.93	2.5	5e-09	1.675e-09	2.985	170	120
2	-584.8	-32.92	2.5	9.926e-09	1.65e-09	6.015	170	120
3	-572.3	-29.01	2.5	1.478e-08	1.626e-09	9.09	170	120
4	-559.6	-32.13	2.5	1.956e-08	1.602e-09	12.21	170	120
5	-546.9	-32.25	2.5	2.428e-08	1.579e-09	15.38	170	120
6	-527.2	-40.22	2.5	2.892e-08	1.555e-09	18.59	170	120
7	-508.9	-43.29	2.5	3.349e-08	1.533e-09	21.85	170	120
8	-493.7	-41.04	2.5	3.8e-08	1.51e-09	25.17	170	120
9	-469	-28.54	2.5	4.244e-08	1.488e-09	28.53	170	120
10	-448.3	-25.39	2.5	4.682e-08	1.466e-09	31.94	170	120
11	-431.6	-22.92	2.5	5.113e-08	1.444e-09	35.4	170	120
12	-428	-22	2.5	5.538e-08	1.423e-09	38.91	170	120
13	-405.9	-16.73	2.5	5.956e-08	1.402e-09	42.48	170	120
14	-398.3	-13.18	2.5	6.369e-08	1.382e-09	46.1	170	120
15	-381.6	-18.63	2.5	6.775e-08	1.361e-09	49.77	170	120
16	-380.7	-15.17	2.5	7.175e-08	1.341e-09	53.5	170	120
17	-358.1	-4.238	2.5	7.57e-08	1.322e-09	57.28	170	120
18	-354.9	-9.334	2.5	7.959e-08	1.302e-09	61.12	170	120
19	-348	-15.96	2.5	8.342e-08	1.283e-09	65.02	170	120
20	-329.3	-1.018	2.5	8.719e-08	1.264e-09	68.98	170	120

## Sheet: Fig. S8f
	Al-binding assay for ALR1CD-K762R
					Fit-Values
	Dose	Response	Err-Values		Dose	Al Tray	DeltaFNorm
	0.762939	1.41987	1.2004		46436.6	887.145	-9.6327
	1.52588	0.785224	0.945641		43127.1	887.225	-9.55295
	3.05176	-0.878511	0.58166		40053.5	887.309	-9.46851
	6.10352	0.523638	0.734209		37198.9	887.399	-9.37919
	12.207	-0.657504	0.984516		34547.8	887.493	-9.28484
	24.4141	-0.00535179	1.20258		32085.6	887.593	-9.18529
	48.8281	-0.528836	0.644444		29798.9	887.697	-9.0804
	97.6562	0.207853	1.51863		27675.2	887.808	-8.97004
	195.312	0.417356	2.25813		25702.8	887.924	-8.85411
	390.625	-2.11387	0.753392		23871	888.045	-8.73251
	781.25	-2.6359	1.17826		22169.8	888.173	-8.60517
	1562.5	-2.28092	0.510386		20589.8	888.306	-8.47206
	3125	-3.10697	0.825718		19122.4	888.445	-8.33317
	6250	-5.18435	0.668936		17759.5	888.589	-8.18853
	12500	-7.76121	2.20803		16493.8	888.74	-8.03819
	25000	-8.8496	1.04261		15318.4	888.896	-7.88225
					14226.6	889.057	-7.72085
					13212.7	889.224	-7.55417
					12271.1	889.395	-7.38244
					11396.5	889.572	-7.20592
					10584.3	889.753	-7.02491
					9829.99	889.938	-6.83978
					9129.42	890.127	-6.65091
					8478.78	890.319	-6.45872
					7874.51	890.514	-6.2637
					7313.3	890.712	-6.06632
					6792.09	890.911	-5.8671
					6308.03	891.111	-5.6666
					5858.47	891.313	-5.46535
					5440.94	891.514	-5.26393
					5053.17	891.715	-5.0629
					4693.04	891.915	-4.86281
					4358.57	892.114	-4.66422
					4047.94	892.31	-4.46766
					3759.45	892.504	-4.27364
					3491.52	892.695	-4.08264
					3242.69	892.883	-3.89512
					3011.58	893.066	-3.71148
					2796.95	893.246	-3.53211
					2597.62	893.421	-3.35734
					2412.49	893.59	-3.18746
					2240.56	893.755	-3.02272
					2080.87	893.915	-2.86334
					1932.57	894.068	-2.70946
					1794.84	894.217	-2.56123
					1666.93	894.359	-2.41872
					1548.13	894.496	-2.28197
					1437.79	894.627	-2.15101
					1335.32	894.752	-2.0258
					1240.16	894.872	-1.90631
					1151.77	894.985	-1.79245
					1069.69	895.094	-1.68414
					993.452	895.197	-1.58124
					922.651	895.294	-1.48363
					856.895	895.387	-1.39115
					795.825	895.474	-1.30365
					739.108	895.557	-1.22096
					686.432	895.635	-1.1429
					637.511	895.709	-1.06928
					592.077	895.778	-0.999928
					549.88	895.843	-0.934653
					510.691	895.905	-0.87327
					474.295	895.962	-0.815593
					440.493	896.016	-0.761442
					409.099	896.067	-0.710638
					379.943	896.115	-0.663006
					352.865	896.159	-0.618376
					327.717	896.201	-0.576585
					304.361	896.24	-0.537474
					282.67	896.277	-0.500889
					262.524	896.311	-0.466685
					243.815	896.343	-0.434721
					226.438	896.373	-0.404863
					210.3	896.401	-0.376984
					195.312	896.427	-0.350962
					181.393	896.451	-0.326681
					168.465	896.474	-0.304033
					156.459	896.495	-0.282914
					145.308	896.515	-0.263226
					134.952	896.533	-0.244878
					125.335	896.55	-0.227781
					116.402	896.566	-0.211855
					108.106	896.581	-0.197023
					100.402	896.595	-0.183212
					93.2463	896.608	-0.170354
					86.6007	896.619	-0.158385
					80.4288	896.631	-0.147246
					74.6968	896.641	-0.13688
					69.3732	896.651	-0.127236
					64.4291	896.66	-0.118264
					59.8373	896.668	-0.109918
					55.5728	896.676	-0.102156
					51.6122	896.683	-0.0949374
					47.9339	896.69	-0.0882247
					44.5177	896.696	-0.0819832
					41.345	896.702	-0.0761802
					38.3984	896.707	-0.0707853
					35.6618	896.712	-0.0657702
					33.1202	896.717	-0.0611084
					30.7598	896.721	-0.0567754
					28.5676	896.725	-0.0527482
					26.5316	896.729	-0.0490054
					24.6407	896.732	-0.0455271
					22.8846	896.736	-0.0422947
					21.2537	896.739	-0.039291
					19.739	896.741	-0.0364999
					18.3322	896.744	-0.0339065
					17.0257	896.746	-0.0314968
					15.8123	896.749	-0.029258
					14.6854	896.751	-0.0271779
					13.6388	896.753	-0.0252453
					12.6667	896.754	-0.0234499
					11.764	896.756	-0.0217819
					10.9256	896.758	-0.0202323
					10.1469	896.759	-0.0187928
					9.42379	896.76	-0.0174556
					8.75217	896.762	-0.0162134
					8.12841	896.763	-0.0150594
					7.54911	896.764	-0.0139875
					7.0111	896.765	-0.0129918
					6.51143	896.766	-0.0120669
					6.04737	896.767	-0.0112077
					5.61638	896.767	-0.0104097
					5.21611	896.768	-0.00966848
					4.84436	896.769	-0.00897997
					4.49911	896.77	-0.00834046
					4.17847	896.77	-0.00774646
					3.88067	896.771	-0.00719474
					3.6041	896.771	-0.00668228
					3.34724	896.772	-0.00620631
					3.10869	896.772	-0.00576422
					2.88714	896.773	-0.00535361
					2.68138	896.773	-0.00497224
					2.49028	896.773	-0.00461802
					2.3128	896.774	-0.00428903
					2.14797	896.774	-0.00398346
					1.99489	896.774	-0.00369966
					1.85271	896.774	-0.00343607
					1.72067	896.775	-0.00319126
					1.59804	896.775	-0.00296388
					1.48415	896.775	-0.0027527
					1.37838	896.775	-0.00255656
					1.28014	896.775	-0.0023744
					1.18891	896.776	-0.00220521
					1.10418	896.776	-0.00204808
					1.02549	896.776	-0.00190214
					0.952401	896.776	-0.0017666
					0.884524	896.776	-0.00164072
					0.821486	896.776	-0.0015238
					0.762939	896.776	-0.00141521

## Sheet: Fig. S8h
	Al-binding assay for ALR1CD-C742A
				Fit-Values
	Dose	Response		Dose	Al Tray	DeltaFNorm
	3.05176	0.584296		46651.6	772.815	-7.56892
	6.10352	0.0403037		43527.5	772.822	-7.56189
	12.207	0.0895882		40612.6	772.83	-7.55436
	24.4141	-0.97849		37892.9	772.838	-7.5463
	195.312	-1.82742		35355.3	772.846	-7.53767
	390.625	-3.2085		32987.7	772.856	-7.52845
	781.25	-2.79241		30778.6	772.866	-7.51857
	1562.5	-6.13864		28717.5	772.876	-7.50801
	3125	-5.64583		26794.3	772.887	-7.49671
	6250	-8.03955		25000	772.899	-7.48463
	25000	-6.95197		23325.8	772.912	-7.47171
				21763.8	772.926	-7.4579
				20306.3	772.941	-7.44313
				18946.5	772.957	-7.42735
				17677.7	772.974	-7.41049
				16493.8	772.992	-7.39248
				15389.3	773.011	-7.37324
				14358.7	773.031	-7.3527
				13397.2	773.053	-7.33078
				12500	773.077	-7.30738
				11662.9	773.102	-7.28242
				10881.9	773.128	-7.2558
				10153.2	773.157	-7.22743
				9473.23	773.187	-7.19719
				8838.83	773.219	-7.16498
				8246.92	773.253	-7.1307
				7694.65	773.29	-7.09421
				7179.36	773.329	-7.05541
				6698.58	773.37	-7.01416
				6250	773.414	-6.97034
				5831.46	773.46	-6.92383
				5440.94	773.51	-6.87449
				5076.58	773.562	-6.82218
				4736.61	773.617	-6.76678
				4419.42	773.676	-6.70815
				4123.46	773.738	-6.64617
				3847.33	773.803	-6.5807
				3589.68	773.872	-6.51163
				3349.29	773.945	-6.43885
				3125	774.022	-6.36224
				2915.73	774.102	-6.28172
				2720.47	774.187	-6.1972
				2538.29	774.276	-6.10861
				2368.31	774.368	-6.01592
				2209.71	774.465	-5.91909
				2061.73	774.566	-5.81811
				1923.66	774.671	-5.71302
				1794.84	774.78	-5.60386
				1674.65	774.893	-5.49071
				1562.5	775.01	-5.37368
				1457.86	775.131	-5.25292
				1360.24	775.255	-5.12862
				1269.14	775.383	-5.00098
				1184.15	775.514	-4.87026
				1104.85	775.647	-4.73674
				1030.87	775.783	-4.60073
				961.832	775.922	-4.46258
				897.421	776.061	-4.32266
				837.323	776.203	-4.18136
				781.25	776.345	-4.03908
				728.932	776.488	-3.89625
				680.118	776.631	-3.75329
				634.572	776.773	-3.61063
				592.077	776.915	-3.46869
				552.427	777.056	-3.32787
				515.433	777.196	-3.18859
				480.916	777.333	-3.05121
				448.71	777.468	-2.91608
				418.662	777.601	-2.78353
				390.625	777.73	-2.65386
				364.466	777.857	-2.52732
				340.059	777.98	-2.40416
				317.286	778.1	-2.28455
				296.038	778.215	-2.16868
				276.214	778.327	-2.05666
				257.716	778.436	-1.9486
				240.458	778.54	-1.84456
				224.355	778.64	-1.74459
				209.331	778.735	-1.6487
				195.312	778.827	-1.55688
				182.233	778.915	-1.4691
				170.029	778.999	-1.38531
				158.643	779.079	-1.30544
				148.019	779.155	-1.22942
				138.107	779.227	-1.15715
				128.858	779.296	-1.08853
				120.229	779.361	-1.02345
				112.178	779.422	-0.961796
				104.665	779.481	-0.903438
				97.6562	779.536	-0.848256
				91.1165	779.588	-0.796122
				85.0147	779.637	-0.746909
				79.3215	779.684	-0.700489
				74.0096	779.727	-0.656733
				69.0534	779.769	-0.615519
				64.4291	779.807	-0.576721
				60.1145	779.844	-0.54022
				56.0888	779.878	-0.505899
				52.3327	779.91	-0.473645
				48.8281	779.941	-0.443347
				45.5583	779.969	-0.414899
				42.5074	779.996	-0.3882
				39.6608	780.021	-0.363152
				37.0048	780.044	-0.339662
				34.5267	780.066	-0.317639
				32.2145	780.087	-0.297
				30.0572	780.106	-0.277663
				28.0444	780.125	-0.25955
				26.1663	780.142	-0.242589
				24.4141	780.157	-0.22671
				22.7791	780.172	-0.211848
				21.2537	780.186	-0.197941
				19.8304	780.199	-0.184929
				18.5024	780.211	-0.172757
				17.2633	780.223	-0.161373
				16.1073	780.233	-0.150728
				15.0286	780.243	-0.140775
				14.0222	780.253	-0.13147
				13.0832	780.261	-0.122773
				12.207	780.269	-0.114644
				11.3896	780.277	-0.107048
				10.6268	780.284	-0.0999501
				9.91519	780.291	-0.0933184
				9.2512	780.297	-0.0871229
				8.63167	780.303	-0.0813353
				8.05364	780.308	-0.0759293
				7.51431	780.313	-0.0708801
				7.0111	780.318	-0.0661644
				6.54159	780.322	-0.0617605
				6.10352	780.326	-0.0576481
				5.69478	780.33	-0.053808
				5.31342	780.334	-0.0502225
				4.9576	780.337	-0.0468747
				4.6256	780.34	-0.0437492
				4.31584	780.343	-0.0408312
				4.02682	780.346	-0.0381071
				3.75715	780.349	-0.0355641
				3.50555	780.351	-0.0331903
				3.27079	780.353	-0.0309744
				3.05176	780.355	-0.028906
				2.84739	780.357	-0.0269754
				2.65671	780.359	-0.0251734
				2.4788	780.361	-0.0234915
				2.3128	780.362	-0.0219217
				2.15792	780.364	-0.0204567
				2.01341	780.365	-0.0190893
				1.87858	780.366	-0.0178132
				1.75277	780.367	-0.0166222
				1.6354	780.369	-0.0155108
				1.52588	780.37	-0.0144736

## Sheet: Fig. S8i
		Al-binding assay for ALR1CD-C768A
					Fit-Values
		Dose	Response		Dose	Al Tray	DeltaFNorm
		1.52588	0.893755		46651.6	808.171	-8.80613
		3.05176	-0.418003		43527.5	808.177	-8.79963
		6.10352	-0.453869		40612.6	808.184	-8.79265
		12.207	-0.792256		37892.9	808.192	-8.78517
		48.8281	-0.357798		35355.3	808.2	-8.77713
		97.6562	-0.0883614		32987.7	808.208	-8.7685
		195.312	-0.349317		30778.6	808.218	-8.75924
		390.625	-3.0264		28717.5	808.227	-8.74929
		781.25	-4.36183		26794.3	808.238	-8.73862
		1562.5	-5.07582		25000	808.25	-8.72715
		3125	-8.12958		23325.8	808.262	-8.71483
		25000	-8.71123		21763.8	808.275	-8.7016
		50000	-8.63914		20306.3	808.289	-8.68738
					18946.5	808.305	-8.6721
					17677.7	808.321	-8.65569
					16493.8	808.339	-8.63804
					15389.3	808.358	-8.61907
					14358.7	808.378	-8.59867
					13397.2	808.4	-8.57673
					12500	808.424	-8.55314
					11662.9	808.449	-8.52776
					10881.9	808.476	-8.50044
					10153.2	808.506	-8.47105
					9473.23	808.537	-8.43941
					8838.83	808.571	-8.40535
					8246.92	808.608	-8.36867
					7694.65	808.648	-8.32918
					7179.36	808.69	-8.28665
					6698.58	808.736	-8.24083
					6250	808.785	-8.19148
					5831.46	808.838	-8.13833
					5440.94	808.896	-8.08107
					5076.58	808.957	-8.0194
					4736.61	809.024	-7.953
					4419.42	809.095	-7.88152
					4123.46	809.172	-7.80461
					3847.33	809.255	-7.7219
					3589.68	809.344	-7.63301
					3349.29	809.439	-7.53757
					3125	809.542	-7.43523
					2915.73	809.651	-7.32563
					2720.47	809.768	-7.20845
					2538.29	809.893	-7.08342
					2368.31	810.026	-6.95034
					2209.71	810.168	-6.80907
					2061.73	810.317	-6.65957
					1923.66	810.475	-6.50191
					1794.84	810.64	-6.33632
					1674.65	810.814	-6.16314
					1562.5	810.994	-5.98288
					1457.86	811.181	-5.79617
					1360.24	811.373	-5.60381
					1269.14	811.57	-5.40672
					1184.15	811.771	-5.20591
					1104.85	811.974	-5.00247
					1030.87	812.179	-4.79753
					961.832	812.385	-4.59223
					897.421	812.589	-4.38767
					837.323	812.792	-4.18491
					781.25	812.992	-3.98492
					728.932	813.188	-3.78858
					680.118	813.38	-3.59667
					634.572	813.567	-3.40984
					592.077	813.748	-3.22863
					552.427	813.923	-3.05348
					515.433	814.092	-2.88472
					480.916	814.254	-2.72258
					448.71	814.41	-2.5672
					418.662	814.558	-2.41866
					390.625	814.7	-2.27696
					364.466	814.835	-2.14204
					340.059	814.963	-2.01382
					317.286	815.085	-1.89215
					296.038	815.2	-1.77686
					276.214	815.309	-1.66776
					257.716	815.412	-1.56465
					240.458	815.509	-1.46729
					224.355	815.601	-1.37546
					209.331	815.688	-1.28892
					195.312	815.769	-1.20744
					182.233	815.846	-1.13076
					170.029	815.918	-1.05867
					158.643	815.986	-0.990918
					148.019	816.049	-0.927287
					138.107	816.109	-0.867555
					128.858	816.165	-0.811509
					120.229	816.218	-0.758945
					112.178	816.267	-0.709666
					104.665	816.313	-0.663483
					97.6562	816.357	-0.620216
					91.1165	816.397	-0.579692
					85.0147	816.435	-0.541749
					79.3215	816.471	-0.506232
					74.0096	816.504	-0.472993
					69.0534	816.535	-0.441893
					64.4291	816.564	-0.412801
					60.1145	816.591	-0.385591
					56.0888	816.617	-0.360146
					52.3327	816.64	-0.336356
					48.8281	816.663	-0.314116
					45.5583	816.683	-0.293329
					42.5074	816.703	-0.273901
					39.6608	816.721	-0.255746
					37.0048	816.738	-0.238782
					34.5267	816.754	-0.222933
					32.2145	816.769	-0.208127
					30.0572	816.782	-0.194296
					28.0444	816.795	-0.181378
					26.1663	816.807	-0.169313
					24.4141	816.819	-0.158045
					22.7791	816.829	-0.147522
					21.2537	816.839	-0.137696
					19.8304	816.848	-0.128522
					18.5024	816.857	-0.119955
					17.2633	816.865	-0.111957
					16.1073	816.872	-0.10449
					15.0286	816.879	-0.0975196
					14.0222	816.886	-0.0910121
					13.0832	816.892	-0.0849375
					12.207	816.897	-0.079267
					11.3896	816.903	-0.0739739
					10.6268	816.908	-0.0690334
					9.91519	816.912	-0.064422
					9.2512	816.917	-0.0601179
					8.63167	816.921	-0.0561007
					8.05364	816.924	-0.0523514
					7.51431	816.928	-0.0488522
					7.0111	816.931	-0.0455865
					6.54159	816.934	-0.0425387
					6.10352	816.937	-0.0396944
					5.69478	816.94	-0.03704
					5.31342	816.942	-0.0345628
					4.9576	816.945	-0.0322511
					4.6256	816.947	-0.0300939
					4.31584	816.949	-0.0280808
					4.02682	816.951	-0.0262022
					3.75715	816.952	-0.0244491
					3.50555	816.954	-0.0228133
					3.27079	816.955	-0.0212868
					3.05176	816.957	-0.0198624
					2.84739	816.958	-0.0185332
					2.65671	816.959	-0.0172929
					2.4788	816.961	-0.0161356
					2.3128	816.962	-0.0150557
					2.15792	816.963	-0.014048
					2.01341	816.964	-0.0131077
					1.87858	816.965	-0.0122303
					1.75277	816.965	-0.0114117
					1.6354	816.966	-0.0106478
					1.52588	816.967	-0.00993499

## Sheet: Fig. S8j
		Al-binding assay for ALR1CD-C852A
					Fit-Values
		Dose	Response		Dose	Al Tray	DeltaFNorm
		3.05176	0.653179		46651.6	785.074	-4.90517
		6.10352	-0.283957		43527.5	785.08	-4.89923
		12.207	-0.138155		40612.6	785.087	-4.89288
		24.4141	-0.717463		37892.9	785.093	-4.88608
		48.8281	-0.0477165		35355.3	785.101	-4.87882
		195.312	-0.909142		32987.7	785.108	-4.87105
		781.25	-1.83827		30778.6	785.117	-4.86274
		1562.5	-3.45415		28717.5	785.126	-4.85386
		3125	-3.78615		26794.3	785.135	-4.84438
		6250	-5.27327		25000	785.145	-4.83424
		25000	-4.17072		23325.8	785.156	-4.82341
		50000	-4.95847		21763.8	785.168	-4.81185
					20306.3	785.18	-4.7995
					18946.5	785.193	-4.78632
					17677.7	785.207	-4.77225
					16493.8	785.222	-4.75725
					15389.3	785.238	-4.74125
					14358.7	785.255	-4.7242
					13397.2	785.273	-4.70602
					12500	785.293	-4.68667
					11662.9	785.313	-4.66606
					10881.9	785.335	-4.64413
					10153.2	785.359	-4.62081
					9473.23	785.383	-4.59601
					8838.83	785.41	-4.56967
					8246.92	785.438	-4.5417
					7694.65	785.467	-4.51203
					7179.36	785.499	-4.48057
					6698.58	785.532	-4.44724
					6250	785.567	-4.41197
					5831.46	785.605	-4.37466
					5440.94	785.644	-4.33523
					5076.58	785.686	-4.29362
					4736.61	785.73	-4.24975
					4419.42	785.776	-4.20354
					4123.46	785.825	-4.15493
					3847.33	785.876	-4.10387
					3589.68	785.929	-4.0503
					3349.29	785.985	-3.99418
					3125	786.044	-3.93548
					2915.73	786.105	-3.87419
					2720.47	786.169	-3.81029
					2538.29	786.236	-3.7438
					2368.31	786.305	-3.67474
					2209.71	786.376	-3.60317
					2061.73	786.45	-3.52914
					1923.66	786.527	-3.45274
					1794.84	786.605	-3.37406
					1674.65	786.686	-3.29324
					1562.5	786.769	-3.21041
					1457.86	786.854	-3.12575
					1360.24	786.94	-3.03943
					1269.14	787.028	-2.95166
					1184.15	787.117	-2.86265
					1104.85	787.207	-2.77264
					1030.87	787.298	-2.68186
					961.832	787.389	-2.59058
					897.421	787.48	-2.49904
					837.323	787.572	-2.40752
					781.25	787.663	-2.31626
					728.932	787.754	-2.22553
					680.118	787.844	-2.13558
					634.572	787.933	-2.04664
					592.077	788.021	-1.95895
					552.427	788.107	-1.87271
					515.433	788.191	-1.78813
					480.916	788.274	-1.70538
					448.71	788.355	-1.62463
					418.662	788.433	-1.54601
					390.625	788.51	-1.46965
					364.466	788.584	-1.39564
					340.059	788.655	-1.32406
					317.286	788.724	-1.25499
					296.038	788.791	-1.18845
					276.214	788.855	-1.12448
					257.716	788.916	-1.06309
					240.458	788.975	-1.00427
					224.355	789.031	-0.948007
					209.331	789.085	-0.89427
					195.312	789.136	-0.84302
					182.233	789.185	-0.794208
					170.029	789.232	-0.747778
					158.643	789.276	-0.703667
					148.019	789.318	-0.661808
					138.107	789.357	-0.622129
					128.858	789.395	-0.584553
					120.229	789.43	-0.549004
					112.178	789.464	-0.515401
					104.665	789.496	-0.483666
					97.6562	789.526	-0.453717
					91.1165	789.554	-0.425476
					85.0147	789.581	-0.398862
					79.3215	789.606	-0.3738
					74.0096	789.629	-0.350212
					69.0534	789.651	-0.328025
					64.4291	789.672	-0.307166
					60.1145	789.692	-0.287565
					56.0888	789.71	-0.269157
					52.3327	789.728	-0.251874
					48.8281	789.744	-0.235656
					45.5583	789.759	-0.220442
					42.5074	789.773	-0.206175
					39.6608	789.787	-0.192801
					37.0048	789.799	-0.180268
					34.5267	789.811	-0.168527
					32.2145	789.822	-0.157529
					30.0572	789.832	-0.147232
					28.0444	789.842	-0.137592
					26.1663	789.851	-0.128569
					24.4141	789.859	-0.120127
					22.7791	789.867	-0.112228
					21.2537	789.875	-0.10484
					19.8304	789.882	-0.09793
					18.5024	789.888	-0.0914687
					17.2633	789.894	-0.0854277
					16.1073	789.9	-0.0797804
					15.0286	789.905	-0.0745019
					14.0222	789.91	-0.0695686
					13.0832	789.915	-0.0649585
					12.207	789.919	-0.0606509
					11.3896	789.923	-0.0566263
					10.6268	789.927	-0.0528665
					9.91519	789.93	-0.0493543
					9.2512	789.933	-0.0460736
					8.63167	789.936	-0.0430095
					8.05364	789.939	-0.0401479
					7.51431	789.942	-0.0374755
					7.0111	789.944	-0.03498
					6.54159	789.947	-0.0326497
					6.10352	789.949	-0.030474
					5.69478	789.951	-0.0284425
					5.31342	789.953	-0.026546
					4.9576	789.955	-0.0247753
					4.6256	789.956	-0.0231223
					4.31584	789.958	-0.0215793
					4.02682	789.959	-0.0201388
					3.75715	789.961	-0.0187943
					3.50555	789.962	-0.0175392
					3.27079	789.963	-0.0163677
					3.05176	789.964	-0.0152743
					2.84739	789.965	-0.0142538
					2.65671	789.966	-0.0133013
					2.4788	789.967	-0.0124123
					2.3128	789.968	-0.0115826
					2.15792	789.969	-0.0108083
					2.01341	789.969	-0.0100857
					1.87858	789.97	-0.00941131
					1.75277	789.971	-0.00878195
					1.6354	789.971	-0.00819462
					1.52588	789.972	-0.00764652

## Sheet: Fig. S8k
		Al-binding assay for ALR1CD-C939/944A
					Fit-Values
		Dose	Response		Dose	Al Tray	DeltaFNorm
		6.10352	-1.06271		93303.3	771.721	-0.793404
		12.207	0.135957		87055.1	771.722	-0.79303
		24.4141	0.380799		81225.2	771.722	-0.79263
		48.8281	0.882882		75785.8	771.723	-0.792201
		97.6562	-0.207846		70710.7	771.723	-0.791742
		195.312	-0.701483		65975.4	771.723	-0.791251
		390.625	-0.316787		61557.2	771.724	-0.790724
		781.25	0.448759		57434.9	771.725	-0.79016
		1562.5	-1.04954		53588.7	771.725	-0.789557
		3125	-0.870973		50000	771.726	-0.788911
		6250	-0.691967		46651.6	771.726	-0.788219
		12500	-1.81123		43527.5	771.727	-0.787479
		25000	-0.263718		40612.6	771.728	-0.786686
		50000	-0.174789		37892.9	771.729	-0.785838
					35355.3	771.73	-0.78493
					32987.7	771.731	-0.783959
					30778.6	771.732	-0.78292
					28717.5	771.733	-0.781808
					26794.3	771.734	-0.780619
					25000	771.735	-0.779348
					23325.8	771.737	-0.777988
					21763.8	771.738	-0.776535
					20306.3	771.74	-0.774981
					18946.5	771.741	-0.773321
					17677.7	771.743	-0.771547
					16493.8	771.745	-0.769652
					15389.3	771.747	-0.767628
					14358.7	771.749	-0.765467
					13397.2	771.752	-0.763161
					12500	771.754	-0.7607
					11662.9	771.757	-0.758074
					10881.9	771.759	-0.755275
					10153.2	771.762	-0.752291
					9473.23	771.766	-0.749112
					8838.83	771.769	-0.745726
					8246.92	771.773	-0.742121
					7694.65	771.776	-0.738286
					7179.36	771.781	-0.734207
					6698.58	771.785	-0.729873
					6250	771.789	-0.725268
					5831.46	771.794	-0.720381
					5440.94	771.8	-0.715198
					5076.58	771.805	-0.709704
					4736.61	771.811	-0.703886
					4419.42	771.817	-0.69773
					4123.46	771.823	-0.691223
					3847.33	771.83	-0.684352
					3589.68	771.838	-0.677104
					3349.29	771.845	-0.669468
					3125	771.853	-0.661433
					2915.73	771.862	-0.652989
					2720.47	771.871	-0.644129
					2538.29	771.88	-0.634845
					2368.31	771.89	-0.625132
					2209.71	771.9	-0.61499
					2061.73	771.91	-0.604417
					1923.66	771.921	-0.593416
					1794.84	771.933	-0.581993
					1674.65	771.945	-0.570156
					1562.5	771.957	-0.557919
					1457.86	771.969	-0.545297
					1360.24	771.982	-0.532308
					1269.14	771.996	-0.518977
					1184.15	772.009	-0.505329
					1104.85	772.023	-0.491394
					1030.87	772.038	-0.477205
					961.832	772.052	-0.462799
					897.421	772.066	-0.448214
					837.323	772.081	-0.433491
					781.25	772.096	-0.418673
					728.932	772.111	-0.403803
					680.118	772.126	-0.388925
					634.572	772.141	-0.374084
					592.077	772.155	-0.359323
					552.427	772.17	-0.344686
					515.433	772.184	-0.330212
					480.916	772.199	-0.315941
					448.71	772.213	-0.301909
					418.662	772.227	-0.288149
					390.625	772.24	-0.274692
					364.466	772.253	-0.261564
					340.059	772.266	-0.248789
					317.286	772.278	-0.236387
					296.038	772.29	-0.224375
					276.214	772.302	-0.212765
					257.716	772.313	-0.201568
					240.458	772.324	-0.19079
					224.355	772.334	-0.180435
					209.331	772.344	-0.170505
					195.312	772.354	-0.160997
					182.233	772.363	-0.15191
					170.029	772.371	-0.143237
					158.643	772.38	-0.134971
					148.019	772.388	-0.127104
					138.107	772.395	-0.119626
					128.858	772.402	-0.112527
					120.229	772.409	-0.105795
					112.178	772.415	-0.0994169
					104.665	772.421	-0.0933811
					97.6562	772.427	-0.0876742
					91.1165	772.432	-0.0822829
					85.0147	772.438	-0.0771941
					79.3215	772.442	-0.0723943
					74.0096	772.447	-0.0678704
					69.0534	772.451	-0.0636094
					64.4291	772.455	-0.0595985
					60.1145	772.459	-0.0558252
					56.0888	772.462	-0.0522775
					52.3327	772.466	-0.0489435
					48.8281	772.469	-0.0458118
					45.5583	772.472	-0.0428715
					42.5074	772.475	-0.0401121
					39.6608	772.477	-0.0375234
					37.0048	772.48	-0.0350957
					34.5267	772.482	-0.0328198
					32.2145	772.484	-0.0306869
					30.0572	772.486	-0.0286886
					28.0444	772.488	-0.0268169
					26.1663	772.49	-0.0250642
					24.4141	772.491	-0.0234234
					22.7791	772.493	-0.0218877
					21.2537	772.494	-0.0204506
					19.8304	772.496	-0.0191061
					18.5024	772.497	-0.0178485
					17.2633	772.498	-0.0166722
					16.1073	772.499	-0.0155723
					15.0286	772.5	-0.0145439
					14.0222	772.501	-0.0135826
					13.0832	772.502	-0.012684
					12.207	772.503	-0.0118441
					11.3896	772.504	-0.0110593
					10.6268	772.504	-0.010326
					9.91519	772.505	-0.00964082
					9.2512	772.506	-0.00900072
					8.63167	772.506	-0.00840278
					8.05364	772.507	-0.00784426
					7.51431	772.507	-0.0073226
					7.0111	772.508	-0.00683541
					6.54159	772.508	-0.00638043
					6.10352	772.509	-0.00595557
					5.69478	772.509	-0.00555884
					5.31342	772.51	-0.00518841
					4.9576	772.51	-0.00484255
					4.6256	772.51	-0.00451965
					4.31584	772.51	-0.00421819
					4.02682	772.511	-0.00393677
					3.75715	772.511	-0.00367405
					3.50555	772.511	-0.00342881
					3.27079	772.512	-0.00319989
					3.05176	772.512	-0.0029862

[truncated: 1 more sheets: Fig. S8l]
