# Supplementary material for: The LRR receptor-like kinase ALR1 is a plant aluminum ion sensor
Source: Cell Res. 2024 Jan 10;34(4):281–94. doi: 10.1038/s41422-023-00915-y (PMC10978910; doi:10.1038/s41422-023-00915-y)
Supplement: Supplementary file 16 — source data [file 41422_2023_915_MOESM16_ESM.zip › Fig. S9.xlsx]

## Sheet: Fig. S9e
	Relative root growth %
	- Al					+ Al
	WT	alr1-1	ALR1/alr1-1#1	ALR14C-A/alr1-1#1	ALR1K762R/alr1-1#1	WT	alr1-1	ALR1/alr1-1#1	ALR14C-A/alr1-1#1	ALR1K762R/alr1-1#1
	82.7943	103.175	99.8532	99.0712	102.564	124.191	103.175	126.285	133.127	94.6746
	93.1436	95.2381	105.727	99.0712	98.6193	134.541	111.111	126.285	120.743	130.178
	108.668	115.079	117.474	86.6873	126.233	126.779	99.2063	129.222	130.031	110.454
	103.493	95.2381	99.8532	111.455	106.509	124.191	111.111	143.906	139.319	102.564
	106.08	123.016	108.664	102.167	86.785	139.715	103.175	132.159	142.415	86.785
	103.493	95.2381	93.9794	123.839	98.6193	134.541	115.079	132.159	77.3994	94.6746
	103.493	87.3016	88.1057	117.647	118.343	137.128	99.2063	138.032	114.551	98.6193
	100.906	107.143	96.9163	105.263	94.6746	129.366	103.175	126.285	133.127	102.564
	87.969	99.2063	96.9163	92.8793	110.454	124.191	119.048	158.59	123.839	106.509
	108.668	95.2381	93.9794	89.7833	78.8955	119.017	91.2698	149.78	130.031	98.6193
	111.255	91.2698	105.727	86.6873	94.6746	131.953	95.2381	117.474	126.935	90.7298
	113.842	107.143	102.79	95.9752	94.6746	116.429	107.143	108.664	142.415	110.454
	95.7309	103.175	99.8532	105.263	90.7298	129.366	103.175	126.285	117.647	114.398
	93.1436	95.2381	91.0426	99.0712	102.564	111.255	107.143	140.969	120.743	122.288
	103.493	99.2063	102.79	102.167	82.8402	131.953	119.048	132.159	123.839	98.6193
	95.7309	111.111	99.8532	105.263	98.6193	126.779	95.2381	117.474	130.031	98.6193
	90.5563	87.3016	105.727	92.8793	110.454	121.604	95.2381	105.727	126.935	94.6746
	93.1436	91.2698	93.9794	99.0712	94.6746	134.541	95.2381	120.411	136.223	102.564
	106.08	95.2381	96.9163	105.263	102.564	126.779	91.2698	114.537	139.319	106.509
	98.3182	103.175	99.8532	80.4954	106.509	129.366	111.111	117.474	130.031	106.509
	Root length was measured with ruler

## Sheet: Fig. S9f, g
	CD[mdeg]				HT [V]
	wavelength	ALR1CD	ALR1CD4C-A		wavelength	ALR1CD	ALR1CD4C-A
	260	-0.01535	0.483817		260	248.924	250.15
	259	0.046898	0.470869		259	249.31	250.527
	258	0.12933	0.455437		258	249.69	250.916
	257	0.146531	0.447896		257	250.04	251.251
	256	0.121542	0.425965		256	250.47	251.669
	255	0.094787	0.442975		255	250.812	252.022
	254	0.071875	0.467223		254	251.132	252.351
	253	0.014789	0.47541		253	251.499	252.702
	252	0.020279	0.453127		252	251.833	253.072
	251	0.04659	0.463207		251	252.097	253.349
	250	0.05599	0.456188		250	252.348	253.541
	249	0.002928	0.41405		249	252.556	253.747
	248	-0.04694	0.3721		248	252.793	253.999
	247	-0.09577	0.334812		247	253.109	254.279
	246	-0.16756	0.284178		246	253.348	254.541
	245	-0.27188	0.172143		245	253.615	254.779
	244	-0.34127	0.029896		244	253.922	255.108
	243	-0.46685	-0.12169		243	254.263	255.469
	242	-0.63568	-0.31869		242	254.689	255.905
	241	-0.83839	-0.5702		241	255.193	256.434
	240	-1.05343	-0.83643		240	255.742	257.021
	239	-1.36301	-1.15192		239	256.514	257.748
	238	-1.69923	-1.52805		238	257.337	258.504
	237	-2.13185	-1.9779		237	258.115	259.291
	236	-2.60021	-2.49591		236	258.992	260.242
	235	-3.19178	-3.08646		235	260.039	261.336
	234	-3.7861	-3.69406		234	261.186	262.469
	233	-4.44214	-4.35452		233	262.426	263.692
	232	-5.08686	-5.04541		232	263.686	265.008
	231	-5.75837	-5.75813		231	264.828	266.094
	230	-6.42895	-6.42999		230	266	267.22
	229	-7.14963	-7.15395		229	267.443	268.651
	228	-7.81219	-7.82841		228	268.924	270.023
	227	-8.48074	-8.42109		227	270.319	271.238
	226	-9.08474	-8.96351		226	271.713	272.426
	225	-9.59992	-9.48642		225	273.388	273.817
	224	-9.98826	-9.86933		224	275.127	275.185
	223	-10.2428	-10.1749		223	276.886	276.509
	222	-10.3994	-10.446		222	278.748	277.851
	221	-10.4775	-10.6203		221	280.864	279.284
	220	-10.4962	-10.7344		220	282.982	280.699
	219	-10.4724	-10.8608		219	285.414	282.232
	218	-10.4938	-10.9141		218	287.986	283.871
	217	-10.491	-10.8948		217	290.825	285.736
	216	-10.4072	-10.781		216	293.553	287.464
	215	-10.3512	-10.6791		215	296.264	289.215
	214	-10.3329	-10.5915		214	298.71	290.922
	213	-10.2946	-10.5366		213	301.439	292.793
	212	-10.1876	-10.4902		212	304.575	295.024
	211	-10.2174	-10.5081		211	307.666	297.361
	210	-10.1854	-10.4473		210	311.095	299.976
	209	-10.0829	-10.2023		209	314.084	302.453
	208	-9.77689	-9.79617		208	317.599	305.669
	207	-9.2408	-9.0856		207	321.62	309.581
	206	-8.30116	-7.99431		206	325.037	313.188
	205	-7.01395	-6.5094		205	328.671	317.176
	204	-5.30386	-4.55658		204	332.97	321.885
	203	-3.2191	-2.17121		203	338.064	327.46
	202	-0.73684	0.492869		202	343.496	333.405
	201	2.18834	3.58328		201	349.621	340.038
	200	5.33997	6.92694		200	356.583	347.261
	199	8.62328	10.2843		199	364.273	354.861
	198	11.7384	13.5526		198	372.225	362.564
	197	14.5173	16.4871		197	380.742	370.423
	196	16.7448	18.8448		196	389.239	377.708
	195	18.3818	20.6716		195	397.728	384.791
	194	19.4544	21.8231		194	406.021	390.844
	193	19.9024	22.0972		193	414.66	397.06
	192	19.6292	21.8913		192	422.429	401.416
	191	19.0955	21.4296		191	432.506	407.563
	190	18.5489	20.8066		190	442.393	413.061
